# Supplementary material for: Macrophage depletion in inflamed rat knees prevents the activation of synovial mesenchymal stem cells by weakening Nampt and Spp1 signaling
Source: Inflamm Regen. 2024 Nov 20;44:47. doi: 10.1186/s41232-024-00361-2 (PMC11577658; doi:10.1186/s41232-024-00361-2)
Supplement: Supplementary file 2 — Additional file 2: Supplementary table. List of all differentially expressed genes between the control and clodronate groups for each SF subset. [file 41232_2024_361_MOESM2_ESM.xlsx]

## Sheet: Pi16+ (Cont vs. Clod)
gene	p_val	avg_log2FC	pct.1	pct.2	p_val_adj
Msln	3.95061e-26	2.21624	0.189	0.056	9.48107e-22
Cdk6	2.52015e-14	1.89009	0.112	0.034	6.0481e-10
Penk	4.52304e-17	1.88318	0.121	0.033	1.08548e-12
Cthrc1	1.30417e-29	1.75617	0.304	0.133	3.12987e-25
RT1-T24-3	4.58306e-37	1.47057	0.354	0.146	1.09989e-32
Slit2	1.98943e-08	1.46966	0.109	0.051	0.000477442
Cxcl13	2.09773e-07	1.31277	0.132	0.073	0.00503434
Osr1	2.49244e-17	1.27708	0.218	0.1	5.98161e-13
Tppp3	8.05823e-13	1.23318	0.224	0.122	1.9339e-08
Eln	2.51058e-22	1.20372	0.762	0.699	6.02514e-18
Plac8	4.66637e-36	1.18739	0.419	0.202	1.11988e-31
Arhgap44	1.91309e-14	1.09787	0.217	0.108	4.59123e-10
Npepo	3.61924e-24	1.0769	0.407	0.239	8.68582e-20
Fhl2	8.11278e-11	1.0716	0.174	0.088	1.94699e-06
Wfdc1	6.08811e-29	1.03515	0.594	0.417	1.46109e-24
Prtg	3.55307e-09	1.02554	0.175	0.098	8.52701e-05
Slc7a7	1.80262e-08	1.02512	0.109	0.05	0.00043261
RT1-Da	3.5776e-18	1.01438	0.284	0.143	8.58589e-14
Epha3	1.99555e-09	1.01242	0.147	0.076	4.78911e-05
Arhgef28	6.11263e-09	0.99723	0.159	0.087	0.000146697
Slc38a9	1.15327e-12	0.990625	0.205	0.104	2.76773e-08
Emilin1	1.10994e-08	0.981749	0.103	0.045	0.000266375
Pla2r1	1.90772e-11	0.973466	0.285	0.18	4.57834e-07
C1qtnf3	1.05081e-08	0.964899	0.173	0.098	0.000252184
AABR07000398.1	8.88327e-75	0.959179	0.919	0.749	2.1319e-70
Zfp704	1.48399e-11	0.95064	0.137	0.059	3.56142e-07
Kank2	2.2828e-10	0.923539	0.164	0.082	5.47849e-06
Lrrc17	4.78712e-15	0.911128	0.224	0.109	1.14886e-10
Tmlhe	5.73892e-07	0.902755	0.122	0.066	0.0137728
Zfp329	1.96398e-07	0.900431	0.146	0.082	0.00471336
Rasl10a	6.40393e-09	0.899975	0.134	0.066	0.000153688
Zdhhc21	0.000247563	0.895242	0.102	0.064	1
Hdac8	4.33358e-05	0.878005	0.128	0.08	1
Pxdn	1.22628e-15	0.876371	0.406	0.269	2.94295e-11
Rps10.1	2.35343e-27	0.869887	0.448	0.246	5.648e-23
RT1-S3	3.79558e-21	0.869385	0.417	0.244	9.10902e-17
Lgals3bp	1.20882e-36	0.864973	0.615	0.399	2.90105e-32
LOC685067	0.000358876	0.850777	0.103	0.065	1
Mtfmt	9.54015e-05	0.847704	0.121	0.076	1
Trim25	1.6952e-06	0.843359	0.146	0.087	0.0406831
RT1-A2	2.69263e-18	0.831602	0.446	0.284	6.46205e-14
Tpm1	1.32296e-13	0.822064	0.309	0.187	3.17497e-09
Zdhhc1	2.159e-06	0.819667	0.104	0.054	0.0518138
Lnx1	2.12869e-08	0.806513	0.21	0.13	0.000510863
Lpcat1	9.16561e-07	0.799236	0.14	0.081	0.0219965
Bpgm	6.37601e-14	0.798882	0.263	0.148	1.53018e-09
Il1rl2	3.02967e-06	0.798783	0.137	0.082	0.072709
Ergic1	6.00595e-08	0.795596	0.2	0.121	0.00144137
Spred2	2.70342e-07	0.794642	0.175	0.106	0.00648794
Fastk	6.08658e-09	0.791968	0.185	0.103	0.000146072
Csf1	1.96376e-20	0.790304	0.738	0.614	4.71283e-16
Lix1l	1.02226e-10	0.782383	0.269	0.164	2.45331e-06
Hs3st3b1	0.000843625	0.781652	0.105	0.07	1
Tmem50b	1.56551e-06	0.781349	0.164	0.1	0.0375706
Slc25a37	8.35825e-18	0.780687	0.495	0.338	2.0059e-13
Ldlrad4	3.19684e-19	0.779181	0.322	0.173	7.67211e-15
Ccn2	4.22268e-06	0.770702	0.239	0.169	0.10134
Mlkl	9.68493e-07	0.769012	0.189	0.119	0.0232429
Mppe1	1.61404e-06	0.766988	0.131	0.074	0.0387352
Zbtb43	0.000481324	0.76452	0.108	0.07	1
Uevld	3.51299e-06	0.764496	0.104	0.056	0.0843081
Urod	1.66817e-07	0.76408	0.118	0.059	0.00400343
Spidr	1.81273e-09	0.75609	0.224	0.133	4.35037e-05
Ccdc57	0.000548653	0.752963	0.101	0.065	1
Cep164	2.1063e-05	0.75116	0.153	0.098	0.505491
Lum	2.63468e-21	0.750943	0.755	0.67	6.32297e-17
Znrf1	6.69711e-18	0.745999	0.389	0.237	1.60724e-13
Adcy9	3.64109e-19	0.745721	0.439	0.275	8.73824e-15
Chchd6	3.17206e-07	0.743409	0.121	0.064	0.00761263
Mapkapk3	5.72552e-05	0.742687	0.13	0.082	1
Kcnab1	2.52428e-07	0.741668	0.215	0.14	0.00605802
Ypel2	8.51507e-13	0.741041	0.486	0.351	2.04353e-08
AABR07028615.1	4.61034e-10	0.739943	0.157	0.079	1.10643e-05
Sfi1	2.67983e-09	0.73689	0.183	0.1	6.43133e-05
AABR07070046.1	7.0916e-22	0.736802	0.651	0.483	1.70191e-17
AABR07059663.1	1.86593e-06	0.736747	0.113	0.061	0.0447805
Tuba1a	2.5355e-26	0.735685	0.693	0.518	6.08494e-22
Rab15	3.19858e-11	0.735444	0.166	0.08	7.67628e-07
Adcy7	2.04026e-08	0.73307	0.138	0.071	0.000489643
Ngef	3.72876e-07	0.732301	0.146	0.082	0.00894864
Vcam1	6.03349e-08	0.731976	0.174	0.102	0.00144798
Nipal2	1.04972e-12	0.730954	0.317	0.195	2.51922e-08
Cc2d2a	0.00127587	0.726737	0.145	0.103	1
Anp32a.1	8.60506e-08	0.720974	0.103	0.047	0.00206513
Hecw2	2.71752e-08	0.718144	0.109	0.05	0.000652177
Serpine1	2.66385e-12	0.717482	0.279	0.166	6.39297e-08
Ifi27	5.20932e-56	0.716252	0.886	0.811	1.25019e-51
Hps1	3.79035e-07	0.716144	0.167	0.098	0.00909647
St3gal2	8.62322e-13	0.715666	0.298	0.176	2.06949e-08
Ap3s2	1.05607e-13	0.71559	0.269	0.147	2.53446e-09
Hlcs	6.01236e-13	0.714393	0.186	0.089	1.44291e-08
RT1-CE1	4.86815e-38	0.712212	0.79	0.625	1.16831e-33
Tgfb1	1.12883e-05	0.712033	0.115	0.066	0.270908
Lrrk2	9.65347e-09	0.711831	0.236	0.148	0.000231674
Mms19	1.33045e-09	0.711126	0.135	0.064	3.19296e-05
Prag1	6.85282e-08	0.709304	0.171	0.098	0.00164461
Stat1	2.40447e-07	0.709277	0.155	0.088	0.00577048
Arl2	1.12157e-09	0.6995	0.118	0.052	2.69166e-05
Zfp641	0.000177673	0.697286	0.104	0.064	1
Pcdha13	1.31067e-09	0.696755	0.337	0.234	3.14547e-05
Pik3r4	1.54419e-05	0.695932	0.121	0.072	0.370589
Rbks	2.97242e-08	0.694151	0.166	0.093	0.000713351
Arhgef10l	1.12637e-07	0.692148	0.186	0.112	0.00270317
Auh	2.55836e-06	0.690646	0.154	0.092	0.0613982
Eefsec	7.96599e-05	0.690431	0.181	0.126	1
Pdgfra	8.94631e-16	0.688169	0.65	0.517	2.14702e-11
Dock5	0.00318101	0.683949	0.108	0.076	1
Abhd6	1.94778e-07	0.683926	0.222	0.142	0.00467448
Mcee	1.52812e-07	0.683239	0.119	0.059	0.00366734
Ube3b	8.60627e-05	0.68175	0.102	0.06	1
Ikbke	0.000143267	0.681059	0.155	0.106	1
Kcnq5	1.23993e-06	0.67962	0.323	0.239	0.029757
Ubr7	3.78412e-09	0.679004	0.232	0.141	9.08151e-05
LOC108348154	3.9801e-06	0.677996	0.102	0.054	0.0955184
Pde6d	0.000754653	0.677522	0.126	0.085	1
AABR07062570.1	0.000459494	0.675555	0.133	0.091	1
LOC100360791	1.48066e-66	0.673171	0.904	0.819	3.55343e-62
Csrp2	3.59613e-13	0.672567	0.39	0.263	8.63035e-09
Schip1	3.83826e-08	0.672338	0.19	0.112	0.000921144
Zfp217	0.00663863	0.669531	0.103	0.074	1
Ifi27l2b	5.26993e-19	0.669261	0.702	0.573	1.26473e-14
Bach2	1.26856e-06	0.668698	0.143	0.084	0.0304441
Creb3l2	1.24096e-08	0.667212	0.222	0.136	0.000297817
Pccb	1.03525e-05	0.666941	0.114	0.064	0.248449
Gxylt2	1.54522e-12	0.666832	0.441	0.311	3.70837e-08
Pigv	0.00054648	0.666325	0.139	0.096	1
Ccdc62	5.63298e-08	0.664475	0.181	0.105	0.00135186
Cp	0.000104585	0.66401	0.235	0.178	1
Zfp133	2.68282e-05	0.663042	0.115	0.068	0.643851
Sfrp2	1.95883e-06	0.662407	0.235	0.163	0.0470099
Snx19	0.000576859	0.662149	0.11	0.072	1
Pop5	6.66109e-07	0.660906	0.143	0.082	0.0159859
Cemip2	1.37074e-12	0.658322	0.455	0.322	3.28964e-08
Rfx5	0.0010477	0.657957	0.13	0.091	1
Copz2	9.4347e-20	0.657217	0.546	0.377	2.26423e-15
Ccdc191	0.00013758	0.657071	0.103	0.062	1
Plekha2	1.55061e-05	0.656996	0.149	0.094	0.37213
Spats2	9.19739e-07	0.656631	0.163	0.097	0.0220728
LOC102549842	1.72563e-09	0.655719	0.265	0.166	4.14133e-05
Dclre1c	0.000195938	0.651751	0.136	0.09	1
Id3	1.36858e-11	0.651597	0.465	0.34	3.28445e-07
Pdia5	1.18171e-06	0.650098	0.152	0.089	0.0283599
Ifi35	4.90365e-07	0.647454	0.16	0.094	0.0117683
Glod4	3.1009e-09	0.64722	0.234	0.141	7.44184e-05
Isoc2b	6.94579e-07	0.646042	0.131	0.071	0.0166692
Rapgef1	4.28992e-10	0.638595	0.396	0.279	1.02954e-05
Vgll3	3.66671e-11	0.63751	0.433	0.31	8.79974e-07
Pskh1	2.38929e-06	0.636894	0.164	0.1	0.0573405
Pex2	1.23551e-07	0.636887	0.144	0.078	0.0029651
Cpne3	9.69095e-06	0.635441	0.2	0.133	0.232573
RT1-Bb	1.31333e-06	0.635344	0.108	0.056	0.0315187
AC095947.3	5.49248e-13	0.63381	0.3	0.177	1.31814e-08
RGD1565059	0.000317985	0.63156	0.116	0.075	1
Per3	1.11244e-11	0.629507	0.274	0.165	2.66975e-07
Arhgef25	2.62411e-06	0.628137	0.11	0.058	0.062976
Scd2	2.94179e-11	0.627572	0.229	0.125	7.05999e-07
Ly6e	3.51357e-35	0.627246	0.822	0.738	8.43221e-31
Cplx2	2.72993e-09	0.627031	0.232	0.14	6.55157e-05
Vps16	0.000882143	0.624087	0.117	0.079	1
Tram2	0.00046271	0.621251	0.131	0.089	1
LOC498154	1.22801e-05	0.618201	0.115	0.066	0.294709
Ddr1	1.41053e-07	0.616128	0.109	0.052	0.00338513
Ptpdc1	0.00541832	0.61601	0.115	0.084	1
Ankrd29	2.90601e-06	0.61578	0.132	0.076	0.0697414
Tor3a	0.000178619	0.615546	0.122	0.078	1
Cblb	2.51747e-09	0.614944	0.391	0.282	6.04167e-05
Mlycd	4.33755e-10	0.614419	0.172	0.088	1.04097e-05
Tnfaip3	0.000153981	0.611919	0.107	0.066	1
Ccl7	2.953e-22	0.611584	0.876	0.762	7.0869e-18
Prtfdc1	1.02503e-14	0.610314	0.35	0.21	2.45997e-10
Trpm4	1.59953e-06	0.608984	0.109	0.057	0.0383872
Rab30	0.000275159	0.607458	0.124	0.082	1
Zfp672	7.11138e-06	0.606939	0.143	0.087	0.170666
Lima1	2.85728e-14	0.606186	0.445	0.297	6.85719e-10
Adam23	1.14943e-05	0.604666	0.152	0.095	0.275853
Tbc1d22a	0.000198365	0.604381	0.115	0.073	1
Snx24	9.61548e-10	0.603444	0.274	0.173	2.30762e-05
Ppil3	0.00164523	0.602282	0.134	0.095	1
Dph7	4.4063e-05	0.601696	0.116	0.07	1
Ocrl	5.11309e-05	0.600871	0.125	0.078	1
Cobl	2.41363e-13	0.599243	0.365	0.234	5.79248e-09
Ssh1	8.78614e-19	0.597452	0.565	0.403	2.10859e-14
Cabin1	5.56038e-07	0.597216	0.154	0.088	0.0133444
Cdk4	1.63708e-07	0.596932	0.153	0.086	0.00392883
Edem2	1.13947e-09	0.594975	0.283	0.178	2.73461e-05
Fosl2	0.0212846	0.593683	0.105	0.081	1
Gli2	1.62298e-06	0.592095	0.257	0.179	0.03895
Cav1	1.45275e-06	0.591857	0.21	0.137	0.0348645
Gngt2	7.28567e-08	0.59175	0.202	0.122	0.00174849
Tmem129	2.73637e-07	0.591672	0.162	0.094	0.00656702
Myof	1.36284e-15	0.591453	0.621	0.494	3.27068e-11
Icoslg	2.12403e-08	0.590918	0.309	0.211	0.000509745
Glis3	4.38183e-28	0.590072	0.757	0.597	1.0516e-23
Plpp6	5.35285e-05	0.589923	0.143	0.09	1
Il34	7.62218e-21	0.588718	0.684	0.542	1.82925e-16
Gprc5b	0.000107992	0.586396	0.122	0.076	1
Col12a1	4.51158e-07	0.58514	0.46	0.365	0.0108273
Rgs7	0.000269051	0.582816	0.104	0.064	1
Mitf	3.32416e-22	0.582765	0.851	0.753	7.97764e-18
Adam22	0.00593221	0.582552	0.12	0.087	1
AABR07032255.2	3.95648e-07	0.581281	0.17	0.1	0.00949515
Bckdhb	8.18155e-05	0.580853	0.166	0.112	1
Ipp	4.3325e-08	0.580479	0.156	0.086	0.00103976
Dusp6	0.0105725	0.579835	0.18	0.145	1
Dennd2b	0.000316258	0.579558	0.17	0.12	1
Elk3	0.00131085	0.579376	0.126	0.086	1
Lysmd2	2.84962e-06	0.578668	0.174	0.109	0.068388
Septin9	1.8617e-15	0.578475	0.394	0.239	4.4679e-11
Cavin1	1.51086e-19	0.577994	0.681	0.527	3.62591e-15
Bend6	0.0270653	0.577402	0.126	0.099	1
Cog5	9.84378e-06	0.576501	0.187	0.124	0.236241
Tll1	0.00108768	0.576205	0.261	0.212	1
Ankrd28	1.57889e-14	0.575688	0.565	0.44	3.78918e-10
Cdk5rap2	3.47422e-09	0.574067	0.217	0.13	8.33777e-05
Zbtb38	0.000901335	0.573726	0.126	0.086	1
Iqsec2	4.2913e-06	0.573335	0.241	0.167	0.102987
Cep68	3.51995e-10	0.573222	0.19	0.1	8.44753e-06
Ppil1	3.77055e-06	0.57269	0.183	0.117	0.0904895
Pigh	0.000120085	0.57257	0.107	0.064	1
Eif2ak4	1.70872e-05	0.571811	0.222	0.155	0.410075
Deaf1	0.00150762	0.571743	0.128	0.088	1
Efcab2	1.92956e-06	0.571558	0.106	0.055	0.0463075
Anxa6	3.94622e-10	0.571404	0.37	0.254	9.47053e-06
Epdr1	5.80472e-07	0.569953	0.253	0.173	0.0139308
AC128848.1	7.39462e-07	0.568554	0.367	0.276	0.0177463
Entpd5	4.68411e-06	0.567945	0.216	0.145	0.112414
Acy1	2.17024e-05	0.566817	0.105	0.059	0.520836
Mroh1	3.38689e-06	0.564406	0.229	0.154	0.0812819
Decr1	2.41973e-12	0.564399	0.336	0.203	5.8071e-08
Dera	6.50076e-11	0.564096	0.294	0.181	1.56012e-06
Phldb2	2.2272e-13	0.563413	0.397	0.264	5.34507e-09
Wipf2	6.86204e-06	0.562341	0.143	0.087	0.164682
Psmb10	4.65407e-06	0.56227	0.302	0.221	0.111693
Ppcs	2.1341e-05	0.562244	0.102	0.057	0.512163
Fas	3.32611e-11	0.561695	0.341	0.224	7.98232e-07
RT1-T24-1	1.3315e-06	0.561128	0.247	0.166	0.0319546
Bicc1	1.75459e-10	0.559878	0.546	0.434	4.21084e-06
Atxn7l1	1.81146e-05	0.559811	0.135	0.083	0.434732
Epas1	0.000126449	0.559558	0.125	0.08	1
Zfp202	0.000361437	0.559352	0.154	0.109	1
Slc44a1	6.919e-20	0.559197	0.806	0.701	1.66049e-15
Ercc5	0.000344497	0.558748	0.115	0.075	1
AABR07066180.1	3.4323e-05	0.557938	0.144	0.091	0.823718
Fdft1	0.00522046	0.557861	0.111	0.079	1
Kctd20	0.0056915	0.556184	0.102	0.071	1
Snx27	7.31351e-11	0.555094	0.475	0.35	1.75517e-06
Pcdh7	5.66706e-07	0.554917	0.259	0.179	0.0136004
AABR07024972.1	0.000382582	0.554276	0.137	0.093	1
LOC361646	6.14464e-07	0.55154	0.166	0.099	0.0147465
Uap1l1	1.77918e-07	0.550869	0.196	0.12	0.00426986
Cdh23	3.96808e-07	0.549046	0.239	0.158	0.00952301
Tbc1d19	5.19056e-05	0.548035	0.12	0.073	1
Fem1a	5.17056e-09	0.545558	0.328	0.221	0.000124088
Dzip1l	1.87073e-06	0.5453	0.126	0.07	0.0448956
Snap47	5.93182e-06	0.544989	0.106	0.057	0.142358
Cstf2	0.00184422	0.544333	0.127	0.089	1
Thy1	9.57707e-08	0.544216	0.2	0.122	0.0022984
Cdc26	3.15188e-05	0.543159	0.154	0.099	0.75642
Cxcl3	8.90156e-13	0.542911	0.561	0.403	2.13629e-08
Dtx3l	1.26089e-05	0.542816	0.144	0.088	0.302601
Tp53rk	0.00086359	0.542784	0.114	0.076	1
Dhdds	2.12592e-06	0.542481	0.197	0.127	0.05102
Cotl1	1.85223e-16	0.542271	0.607	0.449	4.44516e-12
Hsd17b7	2.5251e-05	0.541743	0.29	0.216	0.605998
Mdk	0.00168106	0.541656	0.134	0.095	1
Arid5b	5.1366e-10	0.541601	0.514	0.399	1.23273e-05
Ppp6r2	0.000103224	0.540465	0.139	0.09	1
Gtf2i	4.48722e-08	0.540422	0.236	0.15	0.00107689
Tlr4	4.05059e-07	0.538094	0.295	0.208	0.00972102
Frrs1	0.00741084	0.537361	0.12	0.088	1
Spon1	0.0955332	0.535979	0.103	0.085	1
Psmd5	3.29355e-10	0.535744	0.397	0.276	7.90418e-06
Ccdc97	8.97161e-06	0.535649	0.246	0.173	0.21531
Tstd3	0.000131673	0.535327	0.126	0.08	1
Cd14	4.68252e-06	0.534842	0.162	0.101	0.112376
Ttc33	0.000110994	0.534601	0.142	0.094	1
Tex9	0.000103753	0.533966	0.103	0.061	1
Slc2a9	6.87851e-06	0.53351	0.133	0.079	0.165077
Zw10	0.0018171	0.533289	0.145	0.104	1
Gusb	4.70083e-06	0.533222	0.157	0.095	0.112815
Fam149a	0.000693815	0.532491	0.117	0.077	1
Tcf3	2.94992e-06	0.532442	0.193	0.123	0.0707951
AABR07072356.1	6.42065e-09	0.53176	0.273	0.172	0.000154089
Trappc9	2.26092e-07	0.531469	0.174	0.102	0.00542599
Fgf7	0.0666725	0.530995	0.213	0.187	1
Galnt2	3.80493e-14	0.530616	0.432	0.285	9.13146e-10
Dzip1	3.06811e-05	0.530502	0.102	0.058	0.736316
Maml2	2.47925e-17	0.530389	0.746	0.626	5.94995e-13
Trappc3	1.38541e-10	0.529886	0.415	0.284	3.32485e-06
Phactr2	0.000162614	0.528863	0.145	0.097	1
LOC361346	2.90013e-05	0.528476	0.199	0.137	0.696002
Ccdc66	0.00913211	0.528228	0.124	0.093	1
St3gal3	6.68364e-09	0.527293	0.273	0.177	0.000160401
Nav2	2.15955e-11	0.526583	0.51	0.397	5.1827e-07
Tnfaip8	4.91902e-05	0.526519	0.192	0.134	1
Zfp954	3.57016e-05	0.526472	0.109	0.064	0.856804
Kdelr3	4.59883e-13	0.52617	0.476	0.335	1.10367e-08
Epn2	4.11022e-06	0.52507	0.292	0.21	0.0986411
Plxnb2	1.68796e-11	0.524239	0.407	0.27	4.05092e-07
LOC108348250	2.6596e-06	0.522665	0.149	0.088	0.0638278
Scrn1	0.000153049	0.522446	0.102	0.061	1
Rai2	7.98743e-05	0.522283	0.179	0.124	1
Yipf6	0.000691162	0.521636	0.1	0.064	1
Fam107b	7.85757e-05	0.521602	0.104	0.062	1
Rdh14	2.23149e-06	0.521165	0.177	0.111	0.0535535
Ube2l6	1.22939e-06	0.52104	0.175	0.107	0.029504
Bcr	9.11022e-07	0.520824	0.199	0.126	0.0218636
Lrrc8d	7.29845e-08	0.520354	0.27	0.179	0.00175155
Metap1d	0.00165179	0.520076	0.108	0.072	1
Pdp1	5.0951e-10	0.519413	0.43	0.313	1.22277e-05
Ip6k1	5.45796e-06	0.518963	0.193	0.127	0.130985
Inpp5k	0.000385766	0.518706	0.114	0.073	1
Ddost	8.49431e-21	0.517769	0.704	0.574	2.03855e-16
Il15ra	1.85149e-06	0.51689	0.258	0.179	0.044434
Adamts14	3.88613e-07	0.516866	0.128	0.07	0.00932633
Cdc14a	0.000677994	0.515646	0.157	0.112	1
Cog8	1.72027e-06	0.515082	0.145	0.085	0.0412847
Pmvk	2.24193e-05	0.514907	0.142	0.087	0.53804
Tymp	1.80449e-05	0.511983	0.188	0.124	0.433058
Plscr4	0.000458107	0.510703	0.226	0.172	1
Nme1	1.1104e-08	0.510188	0.333	0.232	0.000266485
Pibf1	9.80842e-06	0.510109	0.287	0.208	0.235392
Klhl5	0.000382882	0.51006	0.194	0.141	1
Nt5e	0.0058302	0.509398	0.474	0.417	1
Zfp652	0.000215234	0.509259	0.101	0.061	1
Hdac7	1.34603e-07	0.508917	0.284	0.193	0.00323035
Msmo1	3.50637e-07	0.508605	0.304	0.215	0.00841494
Pdzd11	1.03969e-06	0.507709	0.219	0.143	0.0249516
Raph1	0.00131506	0.50691	0.145	0.105	1
Map7d2	9.59292e-05	0.50676	0.225	0.163	1
Qpct	0.000105229	0.506274	0.151	0.1	1
Tyw3	0.00259686	0.506157	0.121	0.084	1
Abca3	0.000339048	0.506088	0.138	0.093	1
Pacs2	0.00015879	0.505802	0.162	0.111	1
Rnf31	6.79872e-05	0.505184	0.12	0.073	1
Gpatch2	9.11132e-08	0.504499	0.258	0.168	0.00218663
Zfp780b-ps1	2.45389e-05	0.503295	0.113	0.065	0.58891
Abhd2	1.2657e-09	0.502393	0.336	0.226	3.03754e-05
MT-Mt-atp6	2.53884e-93	0.502227	0.994	0.994	6.09296e-89
Qdpr	0.00113729	0.501887	0.106	0.07	1
Cenpv	0.000405551	0.501821	0.243	0.185	1
Anks6	4.82571e-05	0.501693	0.164	0.107	1
Uaca	2.83233e-06	0.501453	0.297	0.216	0.0679731
LOC100294508	2.30116e-06	0.501393	0.152	0.091	0.0552255
F2rl1	1.19347e-07	0.501202	0.229	0.143	0.0028642
Rtp4	5.56186e-08	0.501049	0.159	0.088	0.00133479
Fam8a1	5.57016e-07	0.500864	0.128	0.069	0.0133678
Tnrc18	4.38771e-11	0.500284	0.382	0.256	1.05301e-06
Mtap	0.000130289	0.500279	0.166	0.112	1
Strada	1.66206e-06	0.500162	0.194	0.124	0.0398878
Tbcel	0.000579062	0.500042	0.141	0.097	1
Mgrn1	0.0104352	0.500004	0.134	0.101	1
Hk2	1.10537e-16	-0.500044	0.96	0.972	2.65277e-12
Gadd45b	0.779645	-0.50081	0.212	0.197	1
Trps1	0.117358	-0.502861	0.134	0.149	1
Vldlr	0.00265791	-0.505781	0.327	0.349	1
Plau	2.76524e-06	-0.506174	0.417	0.471	0.0663629
Hmg1l1	0.000328574	-0.508781	0.18	0.221	1
Trib3	0.000505302	-0.5089	0.159	0.2	1
Rpl36al	1.75156e-06	-0.51088	0.378	0.414	0.0420357
Rps21	3.25609e-106	-0.511912	0.955	0.955	7.81428e-102
RGD1566359	1.76805e-05	-0.514428	0.267	0.316	0.424314
Plk2	0.00576157	-0.517222	0.331	0.361	1
Rmdn2	0.20791	-0.519476	0.11	0.121	1
AABR07010649.1	0.936089	-0.520601	0.104	0.1	1
Cobll1	0.109641	-0.523752	0.087	0.102	1
Jarid2	0.00214606	-0.523953	0.426	0.453	1
Trim24	0.00517808	-0.524357	0.253	0.282	1
Tgfbr1	0.0816663	-0.527067	0.114	0.13	1
Tnfsf9	0.0150765	-0.527519	0.146	0.17	1
Sned1	0.00127091	-0.537113	0.159	0.198	1
Mthfd2	0.0021762	-0.537556	0.258	0.286	1
Tcim	0.000210845	-0.543487	0.21	0.258	1
Casc1	0.864981	-0.546728	0.133	0.13	1
Pno1	8.62673e-12	-0.547598	0.4	0.473	2.07033e-07
Fgfr2	2.52858e-08	-0.547815	0.364	0.439	0.000606834
Pde10a	0.000424048	-0.548822	0.317	0.354	1
Asns	0.0376203	-0.549834	0.14	0.163	1
AABR07039448.1	0.0101057	-0.550638	0.145	0.171	1
Fhl1	0.000266611	-0.552486	0.276	0.32	1
Pnrc1	3.4196e-30	-0.556339	0.811	0.863	8.2067e-26
Actg1	5.02978e-06	-0.556365	0.4	0.442	0.12071
LOC103690108	0.0053255	-0.556828	0.196	0.222	1
AABR07065438.1	1.84604e-71	-0.558929	0.933	0.946	4.43032e-67
Mcur1	0.698991	-0.55896	0.107	0.107	1
Steap4	3.24903e-06	-0.559662	0.144	0.203	0.0779735
Armc5	0.026835	-0.560198	0.121	0.142	1
LOC100912564.2	2.49121e-05	-0.567183	0.3	0.343	0.597866
Brpf1	0.00111893	-0.569208	0.169	0.207	1
Il6	0.0534364	-0.575468	0.143	0.165	1
Rbp4	2.93268e-11	-0.577094	0.548	0.623	7.03814e-07
Serpinb2	0.600306	-0.589365	0.128	0.12	1
AABR07072108.1	0.000828306	-0.60033	0.072	0.104	1
Rps19l2	2.57836e-24	-0.606818	0.591	0.681	6.18781e-20
Aen	9.52816e-12	-0.607501	0.457	0.532	2.28666e-07
Dgat2	0.010206	-0.614341	0.123	0.149	1
Bcl7b	4.83418e-09	-0.616188	0.386	0.439	0.000116015
Pfdn6	5.40917e-06	-0.617796	0.269	0.318	0.129815
RGD1359290	0.0571714	-0.620824	0.1	0.117	1
RGD1564664	6.26473e-06	-0.622069	0.238	0.299	0.150347
Sik1	0.00244644	-0.623557	0.281	0.31	1
LOC108349606	3.74867e-07	-0.625816	0.239	0.298	0.00899643
Fgl2	7.22052e-11	-0.626474	0.602	0.664	1.73285e-06
Bmp2	0.000106906	-0.635143	0.188	0.238	1
AABR07035218.1	1.9518e-13	-0.635242	0.379	0.462	4.68413e-09
Hmox1	4.27433e-14	-0.635587	0.932	0.936	1.0258e-09
Mafb	0.0405218	-0.644054	0.108	0.126	1
LOC100910978.1	1.81026e-09	-0.644315	0.4	0.469	4.34444e-05
LOC108349682	8.54144e-12	-0.647233	0.339	0.421	2.04986e-07
Six1	0.00337208	-0.647744	0.079	0.107	1
Cd55	6.42536e-48	-0.649969	0.977	0.99	1.54202e-43
Selenop	5.41731e-05	-0.653304	0.187	0.235	1
Rpl30	4.18322e-101	-0.657196	0.909	0.938	1.00393e-96
Hmga1	0.00106887	-0.661836	0.09	0.123	1
Pparg	0.00377314	-0.663359	0.128	0.159	1
Ftl1	5.88584e-81	-0.663452	0.993	0.995	1.41254e-76
LOC108352650	5.20556e-147	-0.664746	0.977	0.982	1.24928e-142
Ogn	8.28063e-53	-0.673499	0.856	0.918	1.98727e-48
Eml3	0.0496035	-0.678489	0.103	0.121	1
Camk2n1	2.4783e-05	-0.685693	0.157	0.207	0.594767
Id4	0.0151733	-0.686056	0.081	0.105	1
Kif22	0.544927	-0.686854	0.412	0.373	1
AABR07004269.3	1.20156e-08	-0.690709	0.26	0.33	0.000288363
Slc10a3	0.0482897	-0.694998	0.142	0.16	1
RGD1560821	0.000209697	-0.702293	0.11	0.15	1
AABR07002848.1	0.0123865	-0.711007	0.097	0.121	1
RGD1560341	4.1271e-09	-0.713659	0.255	0.324	9.90462e-05
Khdrbs3	0.00448277	-0.715233	0.11	0.139	1
Mrpl43	1.95485e-05	-0.718927	0.118	0.167	0.469145
Cdkn1a	5.69064e-06	-0.720912	0.411	0.456	0.13657
Nr4a2	0.0294727	-0.722433	0.119	0.139	1
Crtc2	0.0103775	-0.723301	0.085	0.109	1
AABR07026317.1	0.000447313	-0.730165	0.145	0.182	1
Kpna2	0.00240609	-0.734018	0.095	0.124	1
Bambi	0.031056	-0.736158	0.089	0.109	1
Sytl2	3.72554e-06	-0.737063	0.185	0.24	0.0894092
Fabp4	0.164555	-0.737646	0.097	0.11	1
Pi15	0.00980373	-0.743795	0.161	0.187	1
Ppial4d	2.05374e-09	-0.78582	0.176	0.249	4.92877e-05
Rps6ka5	0.000522583	-0.801837	0.185	0.227	1
Has2	9.33023e-08	-0.817232	0.214	0.281	0.00223916
Mgll	0.049841	-0.820535	0.084	0.102	1
Igf1	7.87865e-09	-0.835934	0.215	0.289	0.00018908
Adamts4	2.48068e-07	-0.850207	0.108	0.167	0.00595337
Chmp4bl1	1.31802e-06	-0.851952	0.129	0.184	0.0316312
Socs1	0.0616892	-0.872831	0.124	0.141	1
Rpl37	2.19355e-179	-0.8761	0.929	0.954	5.2643e-175
Prg4	1.7591e-07	-0.918343	0.321	0.384	0.00422165
Clu	0.000791499	-0.926521	0.09	0.124	1
Fos	0.0269089	-0.960396	0.143	0.167	1
Msx1	1.26634e-07	-1.06	0.15	0.21	0.00303909
Ccl20	4.84514e-10	-1.31114	0.22	0.303	1.16278e-05
Cxcl14	0.00329212	-1.42136	0.119	0.15	1
Atf3	6.52559e-29	-1.45895	0.215	0.377	1.56608e-24
Myoc	1.37393e-09	-1.76122	0.051	0.106	3.2973e-05
S100a9	1.02636e-71	-5.28452	0.006	0.16	2.46315e-67
S100a8	7.7662e-70	-7.27902	0.001	0.14	1.86381e-65

## Sheet: Abca8a+ (Cont vs. Clod)
gene	p_val	avg_log2FC	pct.1	pct.2	p_val_adj
RT1-T24-3	1.32209e-49	2.72157	0.145	0.025	3.17288e-45
Msln	7.93614e-48	2.60653	0.175	0.042	1.90459e-43
Anxa3	8.03998e-41	2.14469	0.141	0.03	1.92951e-36
Plac8	4.23753e-37	1.92957	0.126	0.027	1.01697e-32
Wnt2	3.63508e-37	1.78109	0.152	0.039	8.72382e-33
Eln	1.4327e-43	1.75075	0.511	0.278	3.43833e-39
Pde3a	2.93555e-10	1.71181	0.1	0.048	7.04502e-06
Angpt4	3.15586e-25	1.55253	0.105	0.028	7.57375e-21
Vcam1	3.67534e-17	1.50587	0.119	0.047	8.82044e-13
Aldh1a3	1.26378e-21	1.41404	0.124	0.043	3.03293e-17
Fdxr	1.91582e-19	1.39085	0.104	0.034	4.59777e-15
Adora2b	1.5486e-33	1.35902	0.198	0.071	3.71649e-29
Cobl	3.2646e-44	1.34983	0.255	0.09	7.83472e-40
Lrrc17	2.00891e-36	1.34643	0.243	0.094	4.82119e-32
Lgals3bp	6.07777e-51	1.3149	0.364	0.156	1.4586e-46
Gpr176	2.00466e-12	1.29824	0.107	0.049	4.81099e-08
Pdia5	9.06072e-31	1.27419	0.156	0.048	2.17448e-26
Abca4	7.8058e-41	1.24557	0.209	0.065	1.87331e-36
Dkk2	1.66435e-24	1.24049	0.115	0.034	3.99427e-20
Galk1	4.62151e-40	1.22442	0.197	0.059	1.10912e-35
Flrt3	2.54358e-13	1.22272	0.111	0.049	6.10433e-09
Adam12	4.73699e-24	1.21064	0.162	0.062	1.13683e-19
RT1-Bb	8.24612e-19	1.20639	0.116	0.042	1.97899e-14
Sapcd1	1.2943e-41	1.20607	0.238	0.081	3.10619e-37
Phldb2	7.31461e-24	1.1841	0.168	0.066	1.75543e-19
RT1-Da	1.15088e-45	1.13226	0.303	0.112	2.762e-41
Vgll3	5.58064e-16	1.1293	0.131	0.057	1.3393e-11
Pyroxd2	4.68878e-17	1.12688	0.107	0.039	1.12526e-12
Plppr5	6.03059e-15	1.12438	0.112	0.046	1.44728e-10
Ltbp2	1.69477e-12	1.12149	0.115	0.053	4.06728e-08
Vegfd	7.29503e-25	1.10658	0.146	0.051	1.75073e-20
Cpz	2.9771e-48	1.10154	0.384	0.173	7.14474e-44
Kcnk5	4.34014e-19	1.10017	0.106	0.035	1.04159e-14
Dpp4	2.6927e-43	1.09098	0.379	0.181	6.46222e-39
Ifi27l2b	1.86542e-35	1.08996	0.535	0.33	4.47682e-31
Fhl2	8.17608e-19	1.08823	0.136	0.055	1.96218e-14
Wfdc1	1.91413e-55	1.0793	0.678	0.443	4.59372e-51
Ube2l6	2.07841e-30	1.05917	0.186	0.066	4.98799e-26
Ccl7	2.96091e-41	1.05568	0.697	0.452	7.10589e-37
LOC302192	7.39966e-11	1.05054	0.117	0.059	1.77584e-06
Mmp27	7.06806e-17	1.03086	0.123	0.05	1.69626e-12
Vwa1	4.75503e-31	1.01643	0.222	0.087	1.14116e-26
Edem2	2.32204e-28	1.01499	0.201	0.078	5.57267e-24
C1qtnf6	5.23608e-39	1.01429	0.36	0.169	1.25661e-34
Lox	4.38023e-39	1.00948	0.633	0.427	1.05121e-34
LOC100909595	6.90925e-33	1.00938	0.216	0.081	1.65815e-28
Vnn1	2.95422e-20	1.00544	0.126	0.045	7.08983e-16
Il34	8.67817e-34	1.00014	0.311	0.146	2.08267e-29
Mfap3l	1.59948e-30	0.998146	0.278	0.129	3.8386e-26
AABR07054614.1	3.55149e-43	0.992991	0.512	0.286	8.52323e-39
Rtp4	8.13656e-17	0.988786	0.13	0.055	1.95269e-12
RT1-CE1	5.28095e-71	0.976321	0.65	0.339	1.26738e-66
Aplp1	1.94202e-18	0.972862	0.123	0.047	4.66066e-14
AC095947.3	1.96505e-43	0.970932	0.299	0.113	4.71591e-39
Slc43a2	5.15022e-25	0.961579	0.211	0.091	1.236e-20
Postn	8.63943e-40	0.961497	0.726	0.536	2.07338e-35
Anxa8	1.28952e-10	0.927893	0.211	0.133	3.09473e-06
Qpctl	7.70513e-18	0.926995	0.115	0.042	1.84915e-13
Grhl1	3.08729e-16	0.924257	0.112	0.043	7.40919e-12
Nt5dc2	3.38148e-16	0.924205	0.106	0.04	8.11522e-12
Tspan18	1.3624e-23	0.913472	0.222	0.102	3.26963e-19
Il1rl2	3.98425e-17	0.909731	0.102	0.036	9.56181e-13
Csrp2	7.26003e-33	0.905488	0.521	0.32	1.74233e-28
P3h1	6.61376e-39	0.903005	0.387	0.186	1.58724e-34
LOC100360791	5.49233e-126	0.90187	0.906	0.685	1.31811e-121
Sfrp4	9.49439e-41	0.898	0.741	0.553	2.27856e-36
Steap1	1.67123e-31	0.897315	0.309	0.146	4.01079e-27
Calhm2	2.93236e-30	0.892715	0.254	0.109	7.03736e-26
Cgref1	1.6914e-42	0.890344	0.452	0.235	4.0592e-38
Adamts6	2.86977e-09	0.887724	0.185	0.115	6.88717e-05
Arg1	2.167e-27	0.881816	0.203	0.083	5.20057e-23
Gaa	1.97393e-35	0.878716	0.329	0.15	4.73723e-31
Pde7b	1.89962e-09	0.869709	0.147	0.085	4.55891e-05
Rasl10a	2.28111e-18	0.858835	0.115	0.042	5.47443e-14
Kdelr3	6.3341e-45	0.857667	0.561	0.324	1.52012e-40
Uap1l1	7.69943e-29	0.857078	0.218	0.087	1.84779e-24
Nagk	7.14805e-41	0.857051	0.389	0.182	1.71546e-36
Sgcg	1.97064e-12	0.850185	0.119	0.056	4.72934e-08
RT1-A2	7.83182e-39	0.84914	0.341	0.148	1.87956e-34
Avpi1	4.4498e-25	0.848363	0.393	0.226	1.06791e-20
Septin9	8.60394e-26	0.840876	0.292	0.146	2.06486e-21
Cdc42ep5	4.15877e-13	0.834156	0.106	0.045	9.98063e-09
Cotl1	2.0649e-27	0.834076	0.312	0.158	4.95556e-23
Efemp2	2.97701e-40	0.829866	0.574	0.349	7.14454e-36
Tmem9	8.56076e-29	0.828297	0.196	0.074	2.0545e-24
Rab15	2.51437e-16	0.827975	0.17	0.082	6.03423e-12
Serpinh1	2.42615e-77	0.827972	0.955	0.888	5.82253e-73
Slc7a8	5.00415e-24	0.824982	0.276	0.139	1.20095e-19
Clec2l	4.09835e-34	0.824477	0.308	0.136	9.83562e-30
Serpine1	3.87888e-33	0.822243	0.427	0.234	9.30891e-29
Nradd	2.31741e-18	0.813339	0.129	0.05	5.56154e-14
Naglu	3.48203e-31	0.811304	0.295	0.133	8.35652e-27
C1qtnf3	3.19576e-15	0.809826	0.392	0.267	7.6695e-11
Mmp23	6.17211e-40	0.809603	0.505	0.28	1.48124e-35
Tnc	1.01948e-10	0.807188	0.198	0.12	2.44665e-06
Qprt	2.05335e-36	0.805138	0.341	0.158	4.92785e-32
AC128848.1	5.11231e-23	0.8017	0.228	0.106	1.2269e-18
Kcnq5	5.97935e-15	0.798475	0.131	0.059	1.43498e-10
Chst11	6.44022e-25	0.796846	0.382	0.218	1.54559e-20
Ror2	8.01231e-11	0.793164	0.134	0.071	1.92287e-06
Rps10.1	7.63984e-46	0.792905	0.477	0.229	1.83349e-41
Tek	4.42235e-21	0.792854	0.173	0.073	1.06132e-16
P2rx4	6.08492e-21	0.790738	0.158	0.063	1.46032e-16
Tgm2	1.58387e-13	0.78531	0.282	0.176	3.80112e-09
Cd74	5.10957e-20	0.783413	0.269	0.14	1.22625e-15
C7	1.31253e-21	0.779355	0.164	0.067	3.14994e-17
LOC100911932	1.20766e-41	0.779071	0.537	0.309	2.89826e-37
Copz2	4.98994e-42	0.77906	0.63	0.403	1.19753e-37
Ebpl	3.54596e-38	0.776638	0.426	0.214	8.50994e-34
Tor3a	3.72336e-18	0.77307	0.145	0.06	8.93569e-14
Lman2l	4.47195e-21	0.772517	0.174	0.074	1.07322e-16
Esrrg	2.07929e-15	0.770545	0.207	0.109	4.99008e-11
Dpp3	6.02488e-22	0.764598	0.207	0.092	1.44591e-17
Cyp2j4	2.25314e-14	0.764216	0.139	0.064	5.40731e-10
Col8a1	1.96964e-20	0.76359	0.268	0.143	4.72695e-16
Poll	5.16621e-17	0.761902	0.134	0.055	1.23984e-12
Cercam	2.07787e-35	0.761586	0.48	0.263	4.98667e-31
Hsd11b1	1.28117e-18	0.758705	0.216	0.109	3.07468e-14
Fhdc1	1.43735e-11	0.755533	0.163	0.088	3.44948e-07
Adcy7	2.24847e-13	0.754184	0.115	0.05	5.39611e-09
Inhba	0.000232211	0.751535	0.331	0.269	1
Gusb	1.40631e-22	0.750191	0.177	0.072	3.375e-18
Plekho1	1.25212e-25	0.748295	0.33	0.175	3.00496e-21
Cdk4	1.09674e-24	0.747132	0.208	0.088	2.63206e-20
Sh3bp4	5.92299e-18	0.747087	0.194	0.093	1.42146e-13
Adam19	5.01802e-23	0.746923	0.399	0.237	1.20427e-18
Ddost	1.7842e-52	0.746654	0.751	0.521	4.28189e-48
Tstd3	1.53665e-18	0.745765	0.137	0.055	3.68781e-14
Sh3bgrl3	1.0388e-43	0.74456	0.671	0.429	2.49302e-39
Pld1	8.05482e-19	0.744068	0.177	0.081	1.93308e-14
Atxn7l1	1.83598e-10	0.742667	0.128	0.066	4.40617e-06
RGD1310507	1.35699e-19	0.741506	0.125	0.046	3.25665e-15
Ints5	9.61013e-19	0.740562	0.173	0.077	2.30633e-14
Ppm1m	8.44281e-16	0.735897	0.122	0.05	2.02619e-11
Mlycd	1.2237e-17	0.733228	0.132	0.053	2.93676e-13
Dok5	1.69891e-13	0.731127	0.134	0.063	4.07721e-09
RT1-S3	1.24757e-27	0.730221	0.25	0.11	2.99404e-23
Chst1	1.24703e-17	0.728114	0.138	0.057	2.99274e-13
Hps1	1.19181e-18	0.72601	0.141	0.057	2.86023e-14
Ifi27	4.01685e-68	0.719576	0.924	0.809	9.64004e-64
Sdcbp2	6.75766e-16	0.716507	0.175	0.085	1.62177e-11
Tmem254	7.68297e-22	0.711455	0.16	0.063	1.84384e-17
Chn2	4.21735e-13	0.711105	0.135	0.065	1.01212e-08
Cemip2	9.33888e-09	0.70915	0.282	0.193	0.000224124
Ptgs1	1.15243e-13	0.704407	0.188	0.101	2.76571e-09
Ndn	1.19304e-22	0.704168	0.231	0.107	2.86317e-18
C1qtnf1	3.08807e-33	0.701162	0.451	0.25	7.41106e-29
Adcy2	4.74012e-21	0.699241	0.234	0.115	1.13758e-16
Nme1	1.07741e-28	0.698366	0.472	0.268	2.58567e-24
Zfand4	2.72335e-16	0.697701	0.166	0.078	6.53576e-12
AABR07049085.1	1.52255e-30	0.695393	0.589	0.392	3.65397e-26
Ubtd1	3.24769e-11	0.695132	0.108	0.05	7.79413e-07
Angptl2	2.72077e-13	0.695021	0.113	0.049	6.52957e-09
Ptgfrn	1.32667e-37	0.694688	0.615	0.398	3.18389e-33
Tmed3	4.70052e-51	0.690646	0.778	0.539	1.12808e-46
Mageh1	3.65315e-21	0.689467	0.183	0.079	8.7672e-17
Adamts14	3.84652e-11	0.68838	0.113	0.054	9.23125e-07
Dock9	9.46305e-22	0.687982	0.436	0.265	2.27104e-17
Psmb8	3.66267e-21	0.686013	0.183	0.079	8.79004e-17
Sting1	3.50529e-15	0.684383	0.138	0.062	8.41234e-11
Cplx2	2.1781e-13	0.683401	0.126	0.058	5.22723e-09
Ssr4	3.30118e-64	0.679956	0.917	0.807	7.92249e-60
Olfml3	2.01349e-31	0.679856	0.671	0.468	4.83218e-27
Yif1a	4.70122e-38	0.679166	0.438	0.217	1.12824e-33
Kcnab1	2.86227e-11	0.679098	0.147	0.078	6.86916e-07
Sdf2l1	1.08908e-24	0.676384	0.274	0.132	2.61369e-20
Thbs4	1.02181e-06	0.675077	0.578	0.52	0.0245225
AABR07051450.1	2.24202e-18	0.674039	0.237	0.122	5.38062e-14
Ly6e	1.77011e-45	0.673257	0.82	0.612	4.24809e-41
Elk3	5.54237e-17	0.672665	0.164	0.075	1.33011e-12
Pkdcc	6.56015e-26	0.671046	0.378	0.208	1.57437e-21
Fam167a	8.50739e-16	0.670366	0.175	0.087	2.04169e-11
Gipc1	1.39186e-24	0.66993	0.254	0.117	3.34033e-20
Mt1m	1.13044e-10	0.669745	0.149	0.082	2.71294e-06
Aqp1	1.72189e-07	0.667385	0.352	0.269	0.00413237
Sphk2	1.162e-14	0.66728	0.167	0.083	2.78868e-10
Isoc2b	3.64703e-19	0.666561	0.164	0.07	8.7525e-15
Osr1	4.47728e-09	0.666378	0.117	0.063	0.00010745
Tor2a	3.35875e-23	0.664324	0.262	0.126	8.06067e-19
Fkbp10	6.51946e-31	0.663682	0.6	0.39	1.56461e-26
Sumf2	2.14869e-21	0.662019	0.162	0.065	5.15664e-17
Hint2	2.75951e-21	0.658337	0.153	0.06	6.62254e-17
Tradd	3.99965e-12	0.653677	0.112	0.051	9.59877e-08
Dock5	1.74526e-11	0.652919	0.156	0.084	4.18846e-07
St6gal1	1.70584e-23	0.652836	0.263	0.129	4.09384e-19
St3gal2	5.73207e-17	0.652272	0.207	0.104	1.37564e-12
Pkp1	1.5505e-12	0.651847	0.116	0.053	3.72105e-08
Slc50a1	9.70333e-35	0.650785	0.381	0.181	2.3287e-30
Rps4y2	6.43073e-18	0.650365	0.231	0.12	1.54331e-13
Ralgps2	4.44718e-09	0.64964	0.182	0.111	0.000106728
Abhd2	1.46785e-17	0.649297	0.231	0.12	3.52269e-13
Dhrs3	1.17259e-24	0.648951	0.501	0.324	2.81411e-20
Nfatc4	2.07534e-16	0.648258	0.134	0.057	4.98062e-12
Cpxm1	1.50906e-24	0.645356	0.405	0.24	3.62159e-20
Plat	1.72667e-41	0.645267	0.754	0.546	4.14383e-37
Pcolce	6.84984e-66	0.645048	0.943	0.841	1.64389e-61
Acaa2	1.27306e-14	0.644208	0.132	0.059	3.05522e-10
Thy1	2.9159e-24	0.643915	0.327	0.175	6.99788e-20
Sorbs3	1.54016e-09	0.643791	0.109	0.055	3.69623e-05
Fuca2	1.60759e-18	0.641441	0.19	0.09	3.85805e-14
mrpl11	3.72348e-23	0.640548	0.23	0.106	8.93597e-19
Pamr1	4.53266e-11	0.638649	0.153	0.083	1.08779e-06
Kifc3	1.25286e-16	0.638016	0.228	0.12	3.00674e-12
Col5a3	1.96728e-23	0.637469	0.799	0.666	4.72128e-19
Xpnpep1	1.34423e-27	0.637232	0.318	0.154	3.22602e-23
Mdp1	1.20568e-23	0.636913	0.191	0.078	2.89351e-19
Gmppa	5.53084e-23	0.636188	0.191	0.08	1.32735e-18
Tmub2	8.0494e-19	0.635177	0.149	0.061	1.93178e-14
Glb1	2.92185e-30	0.632811	0.45	0.252	7.01214e-26
Hs3st1	8.8227e-12	0.632333	0.311	0.207	2.11736e-07
Lbp	1.67823e-13	0.631501	0.405	0.286	4.02757e-09
Rbpms	4.41378e-29	0.629203	0.63	0.413	1.05926e-24
B4galt7	1.83392e-15	0.628286	0.154	0.071	4.40123e-11
Htra1	2.22389e-57	0.627452	0.92	0.804	5.33711e-53
Crlf2	2.46715e-18	0.627286	0.16	0.069	5.92092e-14
Slc38a9	3.45281e-13	0.626874	0.149	0.075	8.28641e-09
Elof1	3.07603e-30	0.62577	0.396	0.206	7.38216e-26
F2rl1	6.58585e-17	0.625654	0.147	0.064	1.58054e-12
RGD1563941	2.1121e-19	0.625116	0.156	0.065	5.06882e-15
Fkbp9	3.20772e-42	0.62361	0.784	0.571	7.6982e-38
Slc29a3	4.70694e-27	0.622444	0.288	0.136	1.12962e-22
RT1-CE4	4.67404e-66	0.619667	0.916	0.776	1.12172e-61
Neurl3	8.96973e-09	0.617006	0.13	0.073	0.000215265
Prpf4	0.0167536	0.616857	0.166	0.129	1
Slc39a3	3.42207e-09	0.616488	0.105	0.053	8.21263e-05
Adcy9	3.70998e-16	0.616059	0.273	0.158	8.90358e-12
Pxdn	5.30048e-14	0.615713	0.221	0.125	1.27206e-09
Ctsh	1.29251e-70	0.615512	0.965	0.93	3.1019e-66
Ripk3	1.5092e-19	0.61388	0.227	0.112	3.62193e-15
Arhgap22	4.9756e-17	0.612779	0.353	0.218	1.19409e-12
Tpm2	0.00354681	0.612777	0.112	0.083	1
Pycr2	1.15388e-17	0.611451	0.157	0.069	2.7692e-13
Cavin3	5.68475e-49	0.611414	0.865	0.713	1.36428e-44
Tsku	5.06461e-13	0.608266	0.104	0.044	1.21545e-08
Spp1	8.61225e-07	0.607427	0.17	0.11	0.0206685
Sulf2	5.76298e-33	0.607419	0.553	0.334	1.38306e-28
Galnt10	3.63001e-12	0.606241	0.109	0.049	8.71166e-08
Col3a1	1.6068e-41	0.605574	0.999	0.998	3.85615e-37
Npc2	8.10204e-52	0.602503	0.879	0.725	1.94441e-47
Mgmt	6.04903e-17	0.601794	0.192	0.095	1.45171e-12
AABR07072356.1	7.056e-30	0.601703	0.326	0.152	1.69337e-25
Crtapl1	1.06678e-28	0.600578	0.514	0.308	2.56017e-24
Lgmn	2.92614e-31	0.599434	0.512	0.295	7.02243e-27
RT1-Db1	1.37022e-14	0.598593	0.162	0.079	3.28839e-10
Mrpl28	3.0414e-20	0.598555	0.196	0.088	7.29905e-16
Pigk	8.70385e-34	0.596903	0.475	0.254	2.08884e-29
Fads1	7.16127e-17	0.595969	0.143	0.062	1.71863e-12
Ccn4	8.61323e-13	0.595058	0.145	0.073	2.06709e-08
Plaur	3.79701e-29	0.594893	0.6	0.39	9.11243e-25
Slc25a39	2.8675e-31	0.594085	0.446	0.239	6.88172e-27
Atp8a1	5.71223e-26	0.593731	0.326	0.169	1.37088e-21
Col1a1	5.78098e-44	0.593067	0.997	0.994	1.38738e-39
Slc39a11	6.60214e-14	0.591116	0.158	0.078	1.58445e-09
Ifitm1	3.39523e-12	0.590909	0.232	0.14	8.14821e-08
Gnpda1	1.23135e-11	0.590093	0.136	0.068	2.95512e-07
Blvrb	1.43529e-29	0.589421	0.37	0.187	3.44455e-25
Htra3	1.54695e-29	0.58941	0.829	0.673	3.71253e-25
Nucb2	1.83537e-32	0.588813	0.692	0.472	4.4047e-28
Mrpl44	1.03532e-16	0.588231	0.22	0.113	2.48466e-12
Sord	1.76123e-25	0.587009	0.293	0.141	4.22678e-21
Il17re	7.04061e-14	0.586027	0.134	0.062	1.68968e-09
Adcy3	2.1115e-15	0.584952	0.177	0.088	5.06738e-11
Serpinb6a	7.83591e-33	0.58461	0.792	0.626	1.88054e-28
Cxcl3	1.33437e-17	0.584608	0.424	0.262	3.20235e-13
Bckdk	7.81807e-23	0.583544	0.32	0.168	1.87626e-18
Pgm3	1.95928e-23	0.583345	0.38	0.212	4.70207e-19
St3gal4	5.68744e-26	0.581175	0.351	0.183	1.36493e-21
Anxa2	1.39935e-31	0.580918	0.909	0.822	3.35831e-27
Gsdmd	5.78737e-21	0.580914	0.244	0.119	1.38891e-16
Pdia6	1.68207e-31	0.580049	0.802	0.628	4.03681e-27
Cyb5b	9.0825e-17	0.578839	0.209	0.106	2.17971e-12
Ppib	4.83032e-96	0.578057	0.975	0.944	1.15923e-91
Rpn2	3.22712e-33	0.578033	0.767	0.569	7.74475e-29
AABR07031089.1	1.36764e-21	0.577443	0.229	0.106	3.2822e-17
Rcn3	2.72825e-30	0.574994	0.688	0.476	6.54752e-26
LOC108348048	7.18938e-18	0.572573	0.203	0.099	1.72538e-13
Sec61b	9.91434e-34	0.571658	0.879	0.765	2.37934e-29
Polr3h	4.16381e-22	0.570756	0.261	0.127	9.99274e-18
RT1-CE5	1.27003e-37	0.567584	0.805	0.598	3.04794e-33
Tmem181	7.23832e-11	0.567478	0.134	0.069	1.73712e-06
Steap2	6.02818e-18	0.567366	0.22	0.112	1.4467e-13
Phlda3	1.94117e-26	0.566858	0.637	0.453	4.65861e-22
Erp29	2.28232e-28	0.56564	0.767	0.589	5.47733e-24
Pdlim2	5.2342e-31	0.565563	0.354	0.171	1.25615e-26
Rnpep	3.97067e-09	0.565333	0.113	0.059	9.5292e-05
Cpeb3	2.47774e-15	0.564492	0.196	0.102	5.94633e-11
Hpgd	1.75251e-08	0.563386	0.149	0.089	0.000420585
Tmem159	2.0346e-22	0.563259	0.351	0.192	4.88283e-18
RGD1565131	4.30044e-17	0.562703	0.171	0.078	1.03206e-12
Kazald1	3.05128e-19	0.56222	0.321	0.18	7.32276e-15
Txndc5	9.23888e-33	0.560919	0.664	0.44	2.21724e-28
Pon3	6.89105e-18	0.559228	0.202	0.098	1.65378e-13
Dusp16	1.81049e-08	0.558049	0.113	0.062	0.000434499
Unc119b	1.60125e-33	0.55738	0.617	0.38	3.84283e-29
Tnfrsf11b	6.22713e-14	0.55621	0.347	0.232	1.49445e-09
Scn1b	6.52076e-26	0.555191	0.366	0.193	1.56492e-21
Ap3s2	1.17654e-24	0.555056	0.289	0.141	2.82357e-20
Cnp	4.57737e-14	0.554888	0.111	0.046	1.09852e-09
Plxnb2	3.28999e-26	0.554271	0.385	0.206	7.89565e-22
Glrx	1.31577e-13	0.552896	0.205	0.113	3.15772e-09
Ric8a	7.45932e-17	0.5522	0.205	0.102	1.79016e-12
Kdelr1	1.31821e-36	0.550227	0.796	0.622	3.16358e-32
Ttc39c	5.56219e-18	0.548595	0.286	0.158	1.33487e-13
Zfpm2	1.86972e-24	0.54767	0.553	0.364	4.48714e-20
Adam23	2.62958e-13	0.547656	0.111	0.048	6.31073e-09
Cope	4.73434e-25	0.546869	0.649	0.455	1.1362e-20
Abhd6	1.86142e-12	0.546637	0.104	0.045	4.46723e-08
Setd7	3.47812e-11	0.545413	0.168	0.093	8.34715e-07
Bsg	3.02167e-68	0.544705	0.944	0.877	7.2517e-64
Npepl1	4.02911e-15	0.544088	0.198	0.102	9.66945e-11
Piezo2	6.54119e-12	0.543337	0.175	0.097	1.56982e-07
Il4r	1.73744e-15	0.540058	0.244	0.136	4.16968e-11
Fbxl6	1.08132e-21	0.540024	0.228	0.106	2.59506e-17
Ifngr2	3.69565e-19	0.539894	0.343	0.194	8.86919e-15
AABR07000398.1	4.926e-49	0.539805	0.901	0.699	1.18219e-44
S1pr2	6.15216e-19	0.538893	0.256	0.133	1.47646e-14
Mrpl37	3.1404e-16	0.538464	0.207	0.106	7.53664e-12
Cyb561d2	1.3728e-19	0.538112	0.153	0.062	3.29459e-15
Icoslg	2.27301e-14	0.537974	0.239	0.137	5.45499e-10
Castor1	5.41794e-25	0.537842	0.318	0.161	1.30025e-20
Rtn1	6.53708e-14	0.537603	0.272	0.164	1.56883e-09
Arhgdib	3.14847e-06	0.537059	0.101	0.06	0.0755602
LOC684270	1.54182e-15	0.536316	0.154	0.071	3.70022e-11
Cmc1	1.58532e-21	0.536244	0.335	0.179	3.8046e-17
Cthrc1	2.98687e-22	0.535478	0.548	0.374	7.16818e-18
Dbndd2	2.70917e-13	0.533992	0.262	0.158	6.50174e-09
Idh2	5.5341e-13	0.533037	0.188	0.102	1.32813e-08
LOC108348250	1.62943e-12	0.53295	0.147	0.073	3.91047e-08
Psmb9	5.0369e-17	0.532014	0.198	0.098	1.2088e-12
Grn	3.33838e-33	0.531631	0.727	0.52	8.01177e-29
Ap2a2	4.92905e-21	0.531433	0.318	0.172	1.18292e-16
Pon2	8.80747e-27	0.529922	0.485	0.283	2.1137e-22
Emilin1	7.27978e-12	0.529862	0.138	0.069	1.74707e-07
Dbp	1.11698e-12	0.52934	0.15	0.075	2.68065e-08
Pck2	7.44644e-11	0.529264	0.109	0.052	1.78707e-06
Abca5	5.26123e-20	0.529099	0.34	0.196	1.26264e-15
Mfap5	5.78121e-33	0.528758	0.956	0.934	1.38743e-28
Cln8	3.88092e-10	0.528276	0.127	0.066	9.31382e-06
Micall2	5.0205e-10	0.527522	0.126	0.065	1.20487e-05
Vps52	8.4509e-11	0.527406	0.14	0.073	2.02813e-06
Cybc1	7.67409e-22	0.526765	0.295	0.15	1.8417e-17
Smim1	7.80953e-12	0.526746	0.112	0.051	1.87421e-07
Maged1	4.67248e-30	0.524505	0.512	0.301	1.12135e-25
Slc35b4	1.89617e-20	0.524076	0.158	0.064	4.55062e-16
Mrgprf	2.44248e-15	0.523752	0.278	0.162	5.86171e-11
Ugt1a6	3.47535e-25	0.523708	0.344	0.179	8.34048e-21
Pop5	5.66031e-14	0.523477	0.158	0.078	1.35842e-09
Sdf4	3.03234e-36	0.523339	0.805	0.599	7.27732e-32
Bckdhb	4.20103e-18	0.523178	0.225	0.115	1.00821e-13
Lgals1	3.60202e-41	0.52314	0.967	0.944	8.64448e-37
Fam8a1	2.31824e-07	0.522967	0.124	0.072	0.00556354
Snf8	5.39213e-22	0.522693	0.371	0.207	1.29406e-17
AABR07032255.2	1.41113e-15	0.522199	0.17	0.081	3.38657e-11
Lpcat3	1.03971e-25	0.519866	0.312	0.155	2.4952e-21
Jmjd8	1.08867e-14	0.51848	0.199	0.104	2.61269e-10
Lmo1	1.22749e-09	0.51833	0.233	0.15	2.94585e-05
Mnda	5.51586e-36	0.51827	0.619	0.391	1.32375e-31
C1qtnf5	2.00467e-28	0.517551	0.716	0.518	4.811e-24
RGD1311946	1.1491e-23	0.517307	0.338	0.176	2.75773e-19
Atg4d	2.56445e-12	0.516379	0.158	0.081	6.15443e-08
Setdb2.1	1.9266e-11	0.516054	0.127	0.063	4.62366e-07
Tex264	9.48966e-24	0.515553	0.615	0.42	2.27742e-19
Leprotl1	4.14779e-29	0.51453	0.548	0.327	9.95428e-25
Lmf2	8.28677e-22	0.514398	0.275	0.137	1.98874e-17
Rarres1	4.50984e-05	0.513746	0.126	0.084	1
Bckdha	1.64349e-17	0.513157	0.192	0.092	3.94421e-13
Pak1	3.30587e-09	0.513118	0.108	0.056	7.93376e-05
Sri	5.61941e-29	0.513053	0.388	0.198	1.3486e-24
Fopnl	3.08211e-14	0.512932	0.121	0.052	7.39677e-10
Ostc	1.47029e-26	0.512929	0.802	0.635	3.52854e-22
Hyi	1.89604e-18	0.511241	0.183	0.084	4.5503e-14
Tns1	8.06059e-16	0.510163	0.527	0.374	1.93446e-11
Nars2	5.91397e-08	0.510116	0.111	0.062	0.00141929
Derl2	9.04828e-23	0.509761	0.324	0.167	2.1715e-18
Apmap	3.62796e-07	0.508154	0.121	0.07	0.00870674
Tecr	1.68068e-22	0.507646	0.362	0.199	4.03346e-18
Cnpy2	3.50207e-38	0.506411	0.808	0.616	8.40461e-34
Enah	1.1742e-16	0.505751	0.23	0.122	2.81795e-12
Dnal4	1.85332e-16	0.505567	0.141	0.06	4.44778e-12
C1s	1.44054e-53	0.505548	0.957	0.851	3.45714e-49
Hs3st5	4.22923e-20	0.505218	0.308	0.172	1.01497e-15
Gyg1	1.31347e-20	0.505051	0.321	0.173	3.15219e-16
Gba	3.5442e-13	0.503659	0.185	0.098	8.50573e-09
Ccl2	5.05046e-51	0.50213	0.956	0.796	1.21206e-46
Ninj2	1.25056e-05	0.50198	0.102	0.062	0.300122
Abcc5	2.54748e-15	0.501202	0.309	0.185	6.11371e-11
Tbcel	1.73166e-10	0.500498	0.128	0.067	4.15581e-06
Limch1	0.402855	-0.50044	0.181	0.178	1
Idh1	0.458044	-0.500789	0.168	0.148	1
Ski	0.621338	-0.502332	0.19	0.169	1
Pgm2l1	0.773626	-0.50295	0.198	0.18	1
Hirip3	0.828616	-0.504242	0.16	0.145	1
Ago3	0.564815	-0.50463	0.202	0.178	1
Plau	0.0698537	-0.505005	0.404	0.389	1
Nucks1	5.8797e-09	-0.505321	0.553	0.551	0.000141107
Psip1	3.45554e-05	-0.506415	0.497	0.48	0.829294
Gsk3a	0.503497	-0.506712	0.248	0.228	1
Iqcg	0.154483	-0.509066	0.207	0.208	1
Vps4a	2.31919e-07	-0.509272	0.467	0.464	0.00556582
Ikzf5	0.524026	-0.509558	0.207	0.195	1
Rtf1	1.29788e-24	-0.510134	0.772	0.773	3.11479e-20
Ing3	0.0533351	-0.510322	0.309	0.296	1
Morc4	0.0295933	-0.510753	0.34	0.334	1
Mcm7	0.410202	-0.511508	0.164	0.162	1
Adamts1	2.64085e-05	-0.511625	0.383	0.415	0.633777
Gart	0.766843	-0.512505	0.144	0.137	1
Acbd5	0.503975	-0.514142	0.133	0.117	1
LOC108352650	3.82091e-166	-0.515462	0.992	0.999	9.1698e-162
Ptpn4	2.05266e-06	-0.515495	0.422	0.439	0.0492618
Kmt5a	0.0466235	-0.515628	0.225	0.228	1
Arglu1	1.60628e-10	-0.515663	0.619	0.598	3.85491e-06
Rcan2	0.421497	-0.515964	0.263	0.227	1
Gnl3	6.92298e-21	-0.515972	0.774	0.772	1.66145e-16
Aimp1	5.78298e-10	-0.516375	0.623	0.6	1.38786e-05
Ppp1r10	0.0110621	-0.516634	0.548	0.511	1
Ing5	0.0863668	-0.517875	0.365	0.338	1
LOC306766	0.00249127	-0.518249	0.342	0.335	1
LOC108348172	0.00699047	-0.520078	0.232	0.252	1
Sparcl1	3.31608e-17	-0.520186	0.515	0.627	7.95826e-13
AABR07027575.1	0.246587	-0.520221	0.247	0.242	1
Smc3	1.3611e-08	-0.521065	0.528	0.53	0.00032665
Rsbn1	0.00151274	-0.52201	0.413	0.405	1
Supt5h	0.00140891	-0.522313	0.418	0.393	1
AABR07065438.1	5.72167e-97	-0.524897	0.973	0.987	1.37314e-92
Ncoa4	1.37865e-05	-0.52528	0.47	0.462	0.330863
Taf5	0.622256	-0.525583	0.111	0.1	1
Nop58	2.23467e-18	-0.52945	0.75	0.745	5.36298e-14
Rexo4	0.0954979	-0.529922	0.256	0.249	1
Prkcg	0.094799	-0.530434	0.216	0.223	1
Gbe1	0.31427	-0.530866	0.269	0.258	1
Cnot3	0.100874	-0.531191	0.267	0.256	1
Eif1ax	3.55768e-11	-0.531205	0.553	0.546	8.53807e-07
Pcf11	3.32826e-05	-0.532551	0.439	0.432	0.798748
Ing2	0.108571	-0.534144	0.41	0.374	1
Nop14	3.54701e-10	-0.53705	0.57	0.584	8.51248e-06
Serbp1	1.93035e-45	-0.537811	0.906	0.911	4.63264e-41
Sumo2	0.762455	-0.537856	0.123	0.119	1
Ralbp1	5.04175e-07	-0.538007	0.55	0.529	0.0120997
Wdr43	9.83503e-11	-0.540058	0.611	0.604	2.36031e-06
Thoc7	1.54021e-17	-0.541298	0.679	0.679	3.69636e-13
Parp2	0.275493	-0.541689	0.101	0.085	1
Cdkl2	0.929457	-0.541817	0.131	0.123	1
Khdrbs3	0.290077	-0.542246	0.175	0.177	1
Slc25a28	0.638285	-0.543251	0.209	0.197	1
Ftsj3	0.485165	-0.543572	0.26	0.241	1
Notch1	0.402146	-0.544573	0.151	0.152	1
Hk2	2.61011e-20	-0.544897	0.877	0.896	6.26401e-16
Usp46	0.261657	-0.545013	0.119	0.101	1
Lrig3	0.0442204	-0.545627	0.295	0.291	1
Sgk1	2.4702e-13	-0.546636	0.633	0.664	5.92824e-09
Ing1	0.128772	-0.546782	0.263	0.255	1
Rel	0.695317	-0.547342	0.175	0.158	1
AABR07026311.1	3.34161e-20	-0.547911	0.734	0.727	8.01952e-16
Acadsb	0.479684	-0.548119	0.166	0.162	1
Taf1d	1.07205e-21	-0.548248	0.692	0.704	2.5728e-17
Zfp24	0.0458627	-0.550283	0.255	0.251	1
N4bp2l2	5.41212e-13	-0.550542	0.641	0.626	1.29886e-08
Mia2	5.12776e-06	-0.550644	0.466	0.462	0.123061
Eef1akmt4	0.524155	-0.551081	0.114	0.101	1
RGD1562608	0.988011	-0.551093	0.158	0.148	1
Las1l	0.646522	-0.551982	0.162	0.155	1
Ap2b1	0.00114297	-0.552009	0.4	0.38	1
Rrp12	0.0161733	-0.553489	0.262	0.269	1
Dis3	0.0392856	-0.554409	0.207	0.214	1
Zfp207	1.12767e-15	-0.555863	0.551	0.563	2.7063e-11
Hnrnpul2	0.00338825	-0.555891	0.377	0.362	1
Hbegf	0.467868	-0.556058	0.25	0.242	1
Fnbp1l	0.00662482	-0.557298	0.201	0.221	1
AABR07005618.1	0.685325	-0.557959	0.104	0.102	1
Ints2	0.884724	-0.558404	0.173	0.163	1
Eif3j	1.62489e-55	-0.558424	0.871	0.898	3.89958e-51
Rbbp7	2.54233e-15	-0.5607	0.69	0.672	6.10133e-11
Rpl30	2.04662e-110	-0.561454	0.95	0.966	4.91168e-106
Atf2	0.000620925	-0.562215	0.452	0.435	1
Gpbp1l2	0.532154	-0.562821	0.136	0.135	1
Ccl4	0.058468	-0.565236	0.165	0.174	1
Vezf1	1.24801e-06	-0.565577	0.417	0.429	0.0299509
Enpp2	0.219501	-0.566621	0.209	0.209	1
Bcl6	0.371176	-0.56714	0.21	0.205	1
Narf	0.37244	-0.568053	0.102	0.09	1
Ccn1	0.0370179	-0.568377	0.24	0.257	1
Dctn4	7.39184e-08	-0.569719	0.449	0.457	0.00177397
Rnpc3	0.000580719	-0.572082	0.336	0.344	1
Id4	0.0568058	-0.572721	0.402	0.389	1
Paxbp1	0.0608857	-0.575393	0.211	0.218	1
Selenop	0.185554	-0.575534	0.248	0.24	1
Itga9	0.0778794	-0.57651	0.138	0.113	1
Iqce	0.367284	-0.576886	0.115	0.101	1
Vps9d1	0.54527	-0.579692	0.2	0.187	1
Atad2	0.0228538	-0.581206	0.235	0.245	1
Rfx7	0.0115135	-0.582239	0.315	0.313	1
Foxc1	0.0036208	-0.5829	0.218	0.238	1
Ccdc138	0.23781	-0.583372	0.104	0.112	1
Irf2	0.0392876	-0.584174	0.281	0.277	1
Sars1	2.81861e-12	-0.586975	0.679	0.64	6.76439e-08
Rnf6	6.13533e-05	-0.58733	0.369	0.37	1
Rif1	0.167008	-0.589333	0.207	0.207	1
Nsa2	7.71402e-51	-0.590036	0.864	0.873	1.85129e-46
Nasp	5.43876e-26	-0.590552	0.771	0.78	1.30525e-21
Noc2l	0.107325	-0.591251	0.241	0.236	1
Zbtb6	0.156387	-0.59171	0.207	0.204	1
Cited2	4.51557e-07	-0.592235	0.483	0.512	0.0108369
Irf2bp1	0.413199	-0.592806	0.132	0.133	1
Eif5b	1.38741e-11	-0.593553	0.543	0.538	3.32965e-07
Pabpn1	1.54894e-17	-0.594648	0.63	0.635	3.7173e-13
Srrm2	3.49183e-64	-0.595212	0.911	0.93	8.38004e-60
Hmgb2	5.44943e-05	-0.596486	0.494	0.476	1
Adamts16	0.369389	-0.597929	0.097	0.102	1
Lrba	0.461846	-0.598251	0.213	0.205	1
Eif2s2	1.95088e-59	-0.598314	0.913	0.931	4.68192e-55
AABR07024972.1	0.802651	-0.598476	0.124	0.115	1
Ap1s2	0.000739011	-0.599429	0.299	0.311	1
LOC100909840	0.0185016	-0.599933	0.164	0.18	1
Ahcyl2	0.0234144	-0.600149	0.29	0.295	1
Klf16	0.313045	-0.601226	0.201	0.194	1
Nufip2	4.50588e-06	-0.603711	0.549	0.522	0.108137
Lmo4	5.10909e-12	-0.603938	0.568	0.582	1.22613e-07
Tex14	0.533156	-0.604397	0.114	0.102	1
Ccnt1	0.0118266	-0.604604	0.226	0.236	1
Cobll1	0.0119743	-0.605722	0.287	0.298	1
Nfe2l1	1.50698e-09	-0.606787	0.501	0.505	3.6166e-05
Nop56	5.97589e-20	-0.607464	0.628	0.673	1.43415e-15
Ccdc137	0.0917204	-0.607947	0.263	0.252	1
Pak1ip1	0.000697965	-0.608952	0.262	0.284	1
AABR07006275.1	0.697957	-0.611542	0.113	0.111	1
Hnrnpc	0.00286449	-0.613653	0.28	0.289	1
Nrp2	0.00114511	-0.616738	0.237	0.262	1
Abcf1	7.15694e-15	-0.618466	0.564	0.58	1.71759e-10
Crnkl1	0.0783743	-0.618903	0.177	0.185	1
Filip1l	0.000562984	-0.620708	0.241	0.268	1
Dgat2	0.461632	-0.622838	0.162	0.158	1
Cfh	1.19525e-22	-0.624651	0.535	0.638	2.86848e-18
Pno1	8.98787e-05	-0.625067	0.354	0.362	1
Slbp	2.04053e-07	-0.627505	0.568	0.551	0.00489708
Adm	0.259828	-0.628552	0.136	0.141	1
Nmt1	1.39593e-17	-0.628592	0.596	0.598	3.35009e-13
Hmcn1	0.103955	-0.630393	0.206	0.213	1
Ubqln2	0.0344564	-0.63114	0.173	0.185	1
AABR07044925.1	1.11334e-05	-0.631268	0.407	0.417	0.267191
Wee1	0.000452241	-0.631895	0.292	0.314	1
Usp37	0.0015648	-0.632732	0.257	0.274	1
Zrsr1	0.526922	-0.633884	0.181	0.172	1
Tspyl2	0.310308	-0.635016	0.099	0.104	1
Pqbp1	0.0750873	-0.636473	0.202	0.206	1
Leng1	0.0474551	-0.636596	0.183	0.193	1
Ftl1	1.37756e-73	-0.639019	0.996	0.999	3.306e-69
Brwd3	0.551264	-0.642418	0.203	0.193	1
Nop2	0.745239	-0.642474	0.165	0.156	1
Pfdn6	0.000431143	-0.642789	0.306	0.308	1
Rbbp6	3.2706e-33	-0.644828	0.724	0.762	7.84911e-29
LOC103690108	0.125681	-0.645015	0.143	0.151	1
Appl2	0.00109262	-0.646765	0.22	0.241	1
Mcur1	0.400764	-0.647099	0.123	0.124	1
Set	2.86025e-23	-0.656333	0.632	0.653	6.86432e-19
Simc1	0.0549238	-0.656705	0.117	0.133	1
Kpna2	0.250517	-0.65835	0.121	0.125	1
Rbm25l1	1.96147e-16	-0.661691	0.559	0.579	4.70734e-12
LOC100912564.2	0.00507811	-0.662505	0.366	0.359	1
Ddx21	1.54622e-21	-0.665069	0.626	0.66	3.71078e-17
Hspa2	0.826264	-0.666454	0.246	0.225	1
AABR07043748.1	8.81358e-13	-0.669387	0.512	0.517	2.11517e-08
Nrde2	0.813531	-0.6696	0.109	0.105	1
Ccdc112	0.000130393	-0.670874	0.302	0.319	1
Pnn	1.03847e-29	-0.673518	0.606	0.662	2.49221e-25
Clu	8.24111e-12	-0.674293	0.338	0.421	1.97778e-07
Marcks	2.72367e-24	-0.674938	0.778	0.799	6.53653e-20
Ogn	1.97824e-33	-0.67505	0.854	0.887	4.74758e-29
Ddx18	8.21708e-06	-0.678678	0.43	0.429	0.197202
AC094643.2	0.88136	-0.679926	0.126	0.119	1
Pura	0.000536761	-0.684398	0.332	0.33	1
Uchl3.1	0.000551967	-0.685531	0.327	0.327	1
Pa2g4	0.0014887	-0.688676	0.306	0.309	1
Dek	8.03915e-11	-0.689213	0.39	0.432	1.92932e-06
Ncl	1.53503e-71	-0.689298	0.95	0.956	3.68392e-67
Fabp4	0.140705	-0.698528	0.102	0.111	1
Snw1	4.95961e-08	-0.699224	0.386	0.405	0.00119026
Tmtc2	0.0421252	-0.700346	0.093	0.111	1
Atad3a	0.000378138	-0.70111	0.29	0.304	1
Agpat5	0.0624258	-0.705262	0.175	0.183	1
AABR07039448.1	0.331013	-0.708874	0.151	0.148	1
Rbm22	1.27239e-09	-0.709378	0.409	0.432	3.05362e-05
Klf5	0.00140907	-0.710307	0.141	0.171	1
Ddx46	1.21275e-09	-0.71287	0.422	0.446	2.91049e-05
Mybbp1a	2.83435e-09	-0.717176	0.473	0.485	6.80216e-05
Hes1	0.019459	-0.72263	0.261	0.275	1
Rbmx2	0.504967	-0.722967	0.102	0.103	1
Chmp4bl1	0.00792015	-0.732293	0.162	0.181	1
Prpf4b	2.10781e-43	-0.735641	0.737	0.779	5.05852e-39
Cep290	0.144878	-0.738217	0.169	0.174	1
Hdgf	2.97837e-16	-0.742539	0.482	0.521	7.14778e-12
Meox2	0.00123347	-0.747781	0.237	0.265	1
Sox9	0.0351401	-0.757698	0.124	0.143	1
Nudcd3	0.00355915	-0.76015	0.163	0.185	1
Ptn	0.121125	-0.766557	0.157	0.169	1
Mrpl43	0.0121508	-0.768859	0.166	0.18	1
Rpl37	4.43208e-211	-0.772913	0.966	0.986	1.06365e-206
Crtc2	0.243104	-0.776098	0.096	0.102	1
Rnf214	0.398626	-0.780215	0.117	0.118	1
NEWGENE-620180	0.386479	-0.789788	0.126	0.13	1
Luc7l3	4.96528e-24	-0.790499	0.548	0.601	1.19162e-19
Sned1	0.0508596	-0.796314	0.168	0.182	1
Epha5	2.52692e-06	-0.800026	0.068	0.112	0.0606435
LOC108349682	5.29927e-11	-0.802004	0.386	0.412	1.27177e-06
Fos	0.060441	-0.810855	0.523	0.488	1
AABR07006333.1	2.60652e-07	-0.815191	0.248	0.288	0.0062554
RGD1560341	9.92767e-07	-0.816903	0.254	0.29	0.0238254
Atf3	2.32339e-18	-0.817862	0.724	0.759	5.5759e-14
Hnrnpa2b1	1.51872e-43	-0.818768	0.677	0.73	3.64478e-39
Pycr3	0.234482	-0.820861	0.119	0.123	1
Tspan2	0.198271	-0.825857	0.092	0.1	1
LOC100362980	0.785417	-0.826746	0.126	0.12	1
Bcl2l11	4.38034e-06	-0.827197	0.294	0.326	0.105124
Kdsr	0.153566	-0.833609	0.111	0.119	1
Etv1	7.45097e-05	-0.836502	0.151	0.19	1
Adamtsl3	1.87961e-07	-0.841969	0.158	0.213	0.00451087
AABR07035218.1	6.70066e-22	-0.846283	0.412	0.481	1.60809e-17
Ncoa2	0.00265457	-0.851846	0.116	0.083	1
E2f5	3.55711e-09	-0.855785	0.222	0.278	8.53671e-05
Ptma	0.00395948	-0.856145	0.225	0.236	1
Camk2n1	8.94715e-06	-0.874923	0.198	0.237	0.214723
Ptprd	2.01969e-14	-0.880875	0.247	0.335	4.84706e-10
Irf1	0.000407401	-0.884551	0.191	0.224	1
Hmox1	1.88861e-38	-0.894601	0.939	0.943	4.53248e-34
Atf5	5.11104e-05	-0.919886	0.093	0.13	1
Rpl39l	5.19356e-07	-0.929037	0.088	0.139	0.012464
RGD1566359	1.06345e-10	-0.92918	0.25	0.309	2.55218e-06
Nxf1	4.57761e-33	-0.936372	0.452	0.552	1.09858e-28
Map7d3	0.013536	-0.945042	0.138	0.156	1
Pdk4	0.465982	-0.961227	0.137	0.138	1
Fastkd1	0.0971724	-0.977922	0.126	0.103	1
AABR07004269.3	1.04318e-18	-1.03633	0.385	0.45	2.50353e-14
AABR07072108.1	0.00150859	-1.03852	0.089	0.115	1
Rflnb	3.57651e-09	-1.0898	0.157	0.22	8.58327e-05
Ddit4l2	4.85591e-05	-1.1091	0.194	0.234	1
Mmp3	3.41942e-05	-1.11511	0.167	0.211	0.820626
RGD1560821	6.29123e-08	-1.26627	0.09	0.14	0.00150983
Slc12a8	0.0222986	-1.32617	0.094	0.11	1
LOC100910978.1	2.67931e-124	-1.33905	0.716	0.866	6.43008e-120
Sema3e	2.08999e-13	-1.3941	0.109	0.193	5.01577e-09
S100a9	2.82677e-49	-4.55788	0.006	0.148	6.78396e-45
S100a8	1.00787e-45	-5.6294	0.005	0.136	2.41879e-41

## Sheet: Tnn high (Cont vs. Clod)
gene	p_val	avg_log2FC	pct.1	pct.2	p_val_adj
RT1-T24-3	9.3615e-32	3.84622	0.149	0.014	2.24667e-27
Rgs7	3.96465e-58	3.62616	0.262	0.024	9.51476e-54
Anxa3	3.38632e-72	3.46146	0.311	0.026	8.12683e-68
Slc16a3	1.40578e-35	3.2519	0.152	0.009	3.37372e-31
Sct	3.81599e-27	3.21418	0.142	0.018	9.158e-23
Ndufa4l2	1.09766e-58	3.20421	0.341	0.067	2.63428e-54
Plac8	1.09964e-53	3.20373	0.273	0.037	2.63901e-49
Irx5	1.95112e-44	3.02052	0.201	0.017	4.6825e-40
Kcnq3	8.67137e-21	3.0004	0.103	0.011	2.08104e-16
Il33	9.4868e-167	2.9417	0.775	0.217	2.27674e-162
Gngt2	4.3732e-44	2.93819	0.221	0.026	1.04952e-39
Spc24	2.33161e-23	2.91789	0.121	0.015	5.59564e-19
Ecscr	6.0806e-22	2.87911	0.113	0.014	1.45928e-17
Duox1	8.58186e-40	2.86349	0.199	0.023	2.05956e-35
Dkk2	4.79251e-38	2.69276	0.188	0.021	1.15015e-33
Gng13	4.75743e-22	2.67727	0.118	0.016	1.14174e-17
Plet1	1.20554e-43	2.67589	0.231	0.032	2.89317e-39
AABR07054614.1	6.39869e-97	2.6707	0.556	0.134	1.53562e-92
Adora2b	6.2005e-115	2.66469	0.596	0.127	1.48806e-110
Abca4	5.53855e-41	2.58829	0.199	0.02	1.3292e-36
Ifi27l2b	1.6026e-120	2.5873	0.689	0.218	3.84607e-116
Wnt2	1.5116e-69	2.57463	0.334	0.039	3.62769e-65
Hs3st5	9.34004e-91	2.56023	0.469	0.08	2.24152e-86
Acap1	5.67193e-23	2.56013	0.114	0.012	1.36121e-18
Hpse	8.95824e-25	2.54507	0.128	0.016	2.14989e-20
Rbp1	1.59604e-65	2.545	0.364	0.064	3.83033e-61
H2bc12	4.95135e-29	2.52777	0.162	0.024	1.18827e-24
Tcfl5	1.35419e-21	2.51056	0.105	0.011	3.24991e-17
Plaat5	5.61549e-34	2.50023	0.188	0.027	1.34766e-29
Kif5c	7.80751e-29	2.46881	0.142	0.015	1.87372e-24
Tmeff2	3.81858e-47	2.38774	0.34	0.088	9.16421e-43
Vnn1	1.02449e-31	2.3363	0.174	0.025	2.45868e-27
Irf4	1.76405e-19	2.33024	0.117	0.02	4.23354e-15
Kcnk10	4.32766e-19	2.28351	0.109	0.017	1.0386e-14
Acta2	5.38606e-21	2.26216	0.13	0.024	1.2926e-16
Dhrs9	9.46795e-48	2.25184	0.294	0.056	2.27221e-43
Msln	7.17993e-120	2.2393	0.679	0.183	1.72311e-115
Igsf9b	4.87495e-40	2.23018	0.253	0.048	1.16994e-35
Frmd4b	5.48388e-45	2.2247	0.288	0.059	1.31608e-40
Cxcl3	1.21059e-62	2.21497	0.646	0.293	2.90529e-58
Vgll3	4.04362e-21	2.20774	0.136	0.026	9.70428e-17
Phldb2	5.95874e-74	2.20012	0.467	0.11	1.43004e-69
Tmem106a	7.16241e-23	2.19431	0.116	0.013	1.71891e-18
Sapcd1	6.44813e-70	2.19292	0.401	0.075	1.54749e-65
Adcy2	4.84004e-79	2.1864	0.438	0.08	1.16156e-74
En1	7.63061e-43	2.17916	0.262	0.048	1.83127e-38
Hecw2	2.83782e-48	2.17471	0.304	0.061	6.81049e-44
Tlr2	8.27769e-25	2.16741	0.146	0.024	1.98656e-20
Il1rl2	1.75195e-62	2.11128	0.378	0.075	4.20449e-58
Flrt3	9.09405e-23	2.10428	0.155	0.032	2.18248e-18
Csrp2	1.78647e-124	2.08909	0.843	0.437	4.28735e-120
Galk1	1.32158e-66	2.06459	0.513	0.169	3.17165e-62
Cobl	3.43345e-57	2.05917	0.348	0.068	8.23993e-53
Il15ra	6.6632e-39	2.05851	0.252	0.05	1.5991e-34
Chst1	1.29362e-78	2.04838	0.491	0.112	3.10455e-74
Vegfd	6.68899e-45	2.0444	0.293	0.061	1.60529e-40
AC128848.1	1.30183e-86	2.03774	0.547	0.136	3.12425e-82
Aldh1a3	5.989e-14	2.03594	0.106	0.026	1.4373e-09
Slc17a3	6.8008e-16	2.01795	0.133	0.037	1.63212e-11
Mcoln2	1.36458e-29	2.0149	0.213	0.05	3.27485e-25
Cenpm	8.68131e-24	1.99924	0.146	0.025	2.08343e-19
Tnfrsf11b	6.51463e-50	1.98091	0.31	0.062	1.56345e-45
Adamts17	6.80725e-23	1.98019	0.135	0.022	1.63367e-18
Pgk1	4.91141e-86	1.97797	0.885	0.666	1.17869e-81
Grik4	1.85249e-18	1.97189	0.102	0.015	4.4458e-14
Lurap1l	1.47259e-47	1.97126	0.344	0.084	3.53406e-43
Sfrp2	3.20564e-76	1.96828	0.538	0.161	7.69322e-72
Slc28a2	6.85803e-17	1.96359	0.102	0.018	1.64586e-12
AABR07028615.1	6.48898e-49	1.9623	0.292	0.051	1.55729e-44
Steap1	5.63607e-83	1.9614	0.586	0.183	1.3526e-78
Ptk2b	7.8565e-56	1.95357	0.34	0.064	1.88548e-51
Fcgr2a	1.87952e-34	1.95138	0.2	0.032	4.51067e-30
F2rl1	5.748e-55	1.94612	0.372	0.085	1.37946e-50
Calhm5	4.12028e-20	1.93679	0.105	0.013	9.88826e-16
Tnfaip8	1.05418e-54	1.91824	0.358	0.078	2.52993e-50
Dpp4	3.64132e-28	1.91544	0.219	0.057	8.73879e-24
Atp8a1	1.5943e-103	1.91029	0.677	0.213	3.82615e-99
Lrrc2	1.45657e-18	1.88655	0.118	0.022	3.49562e-14
Adam23	1.37238e-46	1.86976	0.326	0.075	3.29356e-42
Zbtb40	6.36206e-22	1.86532	0.135	0.024	1.52683e-17
Cdc42ep2	4.05964e-52	1.85942	0.349	0.077	9.74273e-48
Serpine1	1.80442e-47	1.85394	0.62	0.317	4.33042e-43
Hint2	1.60686e-37	1.85297	0.256	0.054	3.8563e-33
Alpk1	2.28885e-31	1.84916	0.187	0.031	5.49302e-27
LOC100909595	2.84721e-61	1.84643	0.445	0.119	6.83301e-57
Cntnap5c	1.86733e-21	1.84153	0.14	0.027	4.48141e-17
Cdkn3	1.10553e-15	1.8288	0.12	0.03	2.65317e-11
Rdh8	2.47383e-35	1.80829	0.22	0.04	5.93695e-31
LOC100911932	5.3171e-91	1.80223	0.621	0.181	1.27605e-86
LOC103691744	1.20581e-16	1.7927	0.109	0.021	2.89382e-12
Lgals3bp	7.22981e-97	1.78232	0.722	0.283	1.73508e-92
Crabp1	2.63069e-25	1.78024	0.2	0.052	6.31339e-21
Trh	3.90499e-21	1.77166	0.109	0.013	9.37159e-17
Angpt4	2.75991e-26	1.7462	0.175	0.035	6.6235e-22
Gap43	1.53844e-29	1.74353	0.222	0.054	3.6921e-25
Rasgrf1	2.81254e-37	1.73765	0.277	0.069	6.7498e-33
C1qtnf7	4.23586e-87	1.73218	0.664	0.242	1.01656e-82
Adgrd1	2.23824e-66	1.72445	0.541	0.184	5.37154e-62
Slit3	5.90401e-34	1.72413	0.267	0.069	1.4169e-29
Npy1r	1.0802e-18	1.72182	0.147	0.038	2.59238e-14
Prss35	7.13015e-27	1.71365	0.195	0.045	1.71117e-22
Irx3	1.06278e-19	1.71312	0.141	0.032	2.55058e-15
Eln	1.27924e-17	1.71207	0.496	0.293	3.07005e-13
AABR07068161.1	5.20897e-48	1.71127	0.394	0.118	1.2501e-43
Sh3bgrl2	3.94133e-35	1.71097	0.251	0.056	9.4588e-31
Sfxn5	2.44433e-39	1.7078	0.344	0.103	5.86615e-35
Adcy3	2.17286e-43	1.69799	0.33	0.082	5.21464e-39
Slc39a8	3.86379e-24	1.68867	0.188	0.046	9.27272e-20
Wfdc1	1.09423e-76	1.68792	0.733	0.353	2.62604e-72
Adgrl2	1.19084e-24	1.68539	0.181	0.041	2.85789e-20
Tek	1.46172e-38	1.6835	0.251	0.05	3.50799e-34
Tafa5	8.85606e-32	1.67914	0.201	0.038	2.12537e-27
Tagln	2.20895e-29	1.67533	0.301	0.106	5.30125e-25
Sgcg	2.00707e-50	1.67221	0.506	0.208	4.81676e-46
Fdxr	2.61604e-97	1.66989	0.668	0.206	6.27824e-93
Cotl1	7.69525e-77	1.65493	0.728	0.368	1.84678e-72
Aplp1	7.34763e-52	1.65427	0.4	0.105	1.76336e-47
Vldlr	5.58408e-34	1.64197	0.249	0.057	1.34012e-29
Adam19	3.83238e-74	1.63963	0.706	0.32	9.19733e-70
Col7a1	3.40388e-24	1.6379	0.184	0.044	8.16898e-20
Grem2	1.34388e-42	1.63785	0.286	0.061	3.22518e-38
Fhl2	1.10015e-39	1.63741	0.344	0.102	2.64024e-35
Tspan7	7.61708e-20	1.63161	0.156	0.039	1.82802e-15
Hs6st2	2.84981e-10	1.62671	0.116	0.043	6.83926e-06
Gfod1	3.74513e-21	1.62127	0.213	0.07	8.98794e-17
Sec16b	3.59443e-08	1.62041	0.135	0.061	0.000862628
Fibin	9.02038e-26	1.61132	0.295	0.111	2.1648e-21
Cplx2	4.82719e-39	1.60805	0.317	0.086	1.15848e-34
Rgs20	1.23184e-17	1.60214	0.135	0.032	2.95629e-13
AABR07049773.1	1.47647e-33	1.60011	0.262	0.065	3.54338e-29
AABR07014974.1	1.78375e-25	1.5961	0.16	0.029	4.28081e-21
Adam12	7.41457e-53	1.59128	0.527	0.197	1.77942e-48
Aldoc	1.09781e-21	1.58445	0.148	0.03	2.63464e-17
Epb41l3	1.13773e-41	1.57966	0.291	0.063	2.73044e-37
Plppr2	1.22059e-16	1.57631	0.112	0.023	2.92929e-12
Dctd	1.03174e-18	1.56674	0.152	0.039	2.47607e-14
Pgm1	8.41646e-51	1.56129	0.438	0.134	2.01987e-46
Smox	2.93921e-40	1.54342	0.4	0.139	7.05382e-36
Kcnab1	4.03576e-64	1.53835	0.567	0.206	9.68541e-60
Itga8	9.76672e-17	1.5191	0.153	0.046	2.34392e-12
Twist2	1.71093e-27	1.51352	0.24	0.068	4.10606e-23
Pter	1.21485e-19	1.51017	0.158	0.04	2.91552e-15
Nipsnap1	6.52726e-24	1.50656	0.165	0.034	1.56648e-19
Slc37a1	8.40304e-20	1.50614	0.156	0.039	2.01665e-15
Pik3r5	3.28099e-25	1.50598	0.228	0.068	7.87404e-21
Cit	3.55958e-24	1.50571	0.155	0.029	8.54265e-20
Col4a5	3.41711e-19	1.49493	0.133	0.028	8.20073e-15
Enc1	9.64571e-53	1.49421	0.534	0.204	2.31487e-48
Flrt2	1.78626e-56	1.4915	0.475	0.146	4.28685e-52
Neurl3	1.10569e-31	1.48594	0.316	0.106	2.65355e-27
Pdia5	3.07214e-54	1.47435	0.476	0.148	7.37284e-50
Cdkn2b	2.47771e-57	1.47321	0.504	0.166	5.94625e-53
Dcxr	1.16403e-28	1.47144	0.221	0.054	2.79356e-24
RGD1304884	2.37948e-19	1.46432	0.147	0.035	5.7105e-15
Nudt18	5.33567e-18	1.45457	0.128	0.028	1.28051e-13
Rtp4	7.24096e-13	1.45429	0.126	0.04	1.73776e-08
Peg12	4.08688e-20	1.45148	0.153	0.036	9.80811e-16
Ndrg2	8.1036e-31	1.44433	0.233	0.054	1.94478e-26
Tmem117	3.78219e-39	1.43256	0.356	0.109	9.07688e-35
Tsku	4.05613e-29	1.43008	0.234	0.06	9.73429e-25
Ptges3l	9.00384e-16	1.43001	0.121	0.03	2.16083e-11
Grhl3	7.58563e-21	1.42935	0.125	0.021	1.82048e-16
Ptcd2	1.5345e-16	1.42395	0.113	0.024	3.68265e-12
Pawr	2.16615e-22	1.41799	0.168	0.039	5.19854e-18
Amdhd2	2.36684e-23	1.41723	0.193	0.05	5.68019e-19
Tes	7.63759e-79	1.4167	0.772	0.401	1.83295e-74
Ly6e	1.20711e-83	1.41004	0.831	0.465	2.89694e-79
Lrrc17	4.52162e-74	1.40885	0.743	0.353	1.08514e-69
Syt5	3.10103e-13	1.40326	0.1	0.025	7.44217e-09
Ebpl	5.88594e-83	1.40267	0.726	0.294	1.41257e-78
Tpm1	4.59072e-57	1.39514	0.699	0.38	1.10173e-52
Dctpp1	1.26243e-28	1.39448	0.311	0.109	3.0297e-24
Pck2	3.81112e-41	1.39118	0.351	0.099	9.14631e-37
S1pr3	3.73371e-22	1.38914	0.187	0.051	8.96053e-18
Gstm7	1.3606e-80	1.38419	0.728	0.293	3.26531e-76
Ankrd26	4.48448e-13	1.38285	0.103	0.026	1.07623e-08
Ccdc8	5.56476e-21	1.38136	0.167	0.041	1.33549e-16
Pla2r1	3.15372e-25	1.3786	0.152	0.025	7.5686e-21
C7	1.73702e-24	1.37809	0.193	0.049	4.16868e-20
Limd2	2.70133e-40	1.37695	0.355	0.104	6.48292e-36
Tapbp	8.35213e-46	1.37181	0.438	0.139	2.00443e-41
Emilin1	8.4275e-54	1.36996	0.572	0.239	2.02252e-49
Mt1	3.38514e-75	1.36905	0.923	0.735	8.124e-71
Sfrp4	5.59753e-42	1.36835	0.876	0.739	1.34335e-37
Cenpw	1.44346e-15	1.36766	0.135	0.038	3.46415e-11
Efna5	9.07274e-31	1.36759	0.217	0.047	2.17737e-26
Pkdcc	2.7631e-52	1.36594	0.556	0.217	6.63116e-48
Bpgm	9.50785e-38	1.35693	0.434	0.165	2.28179e-33
Haus4	1.91218e-25	1.35691	0.22	0.06	4.58903e-21
Ulbp1	4.87522e-38	1.3549	0.322	0.088	1.17e-33
Fbln2	1.56007e-106	1.35372	0.916	0.687	3.74401e-102
Tpbg	2.50214e-60	1.3477	0.61	0.245	6.00489e-56
Nes	3.11138e-17	1.3417	0.16	0.048	7.46701e-13
Anxa8	1.97809e-15	1.33834	0.216	0.09	4.74721e-11
RT1-A2	4.71655e-72	1.33807	0.597	0.187	1.13192e-67
Sdc1	2.15313e-65	1.32926	0.669	0.301	5.16729e-61
LOC689959	3.95966e-24	1.32904	0.216	0.061	9.50279e-20
Tmem119	8.62441e-29	1.32757	0.27	0.082	2.06977e-24
Nmu	2.53332e-21	1.32185	0.168	0.042	6.07971e-17
Cpz	1.12393e-65	1.32023	0.702	0.317	2.69733e-61
Fblim1	1.45917e-16	1.31814	0.121	0.027	3.50187e-12
Ripk3	1.96794e-46	1.31621	0.463	0.161	4.72286e-42
NEWGENE-1310139	4.89966e-47	1.31569	0.539	0.229	1.17587e-42
Gale	1.24819e-22	1.31036	0.198	0.055	2.99553e-18
Trpm4	2.03972e-34	1.30878	0.303	0.085	4.89512e-30
Pafah1b3	4.7694e-53	1.30805	0.503	0.163	1.14461e-48
Asap3	7.4421e-13	1.30644	0.11	0.031	1.78603e-08
Xkr8	3.4976e-38	1.30411	0.285	0.065	8.39389e-34
Nostrin	3.8557e-13	1.30364	0.111	0.031	9.25329e-09
Serpinh1	1.82441e-144	1.30149	0.996	0.982	4.3784e-140
Cptp	2.85389e-12	1.30116	0.104	0.029	6.84905e-08
St6gal1	4.08932e-48	1.30019	0.416	0.122	9.81395e-44
AABR07027750.1	2.00078e-27	1.29917	0.311	0.114	4.80166e-23
Cdk6	3.57144e-37	1.29717	0.385	0.132	8.57111e-33
Cdkn2a	5.90825e-28	1.29627	0.272	0.087	1.41792e-23
Ubl4a	3.26167e-47	1.29411	0.566	0.25	7.82767e-43
Edem2	1.26116e-34	1.2936	0.351	0.111	3.02665e-30
Osr1	2.54381e-32	1.28863	0.376	0.145	6.10488e-28
Prdm1	1.84616e-15	1.28854	0.124	0.032	4.43059e-11
LOC498339	4.35155e-13	1.2851	0.109	0.03	1.04433e-08
Slc46a1	1.84132e-13	1.28488	0.111	0.03	4.41898e-09
Tiam1	6.89392e-26	1.28471	0.213	0.055	1.65447e-21
Plat	1.39906e-87	1.2834	0.888	0.616	3.3576e-83
Cish	5.00484e-14	1.28202	0.106	0.025	1.20111e-09
Sh3bgrl3	5.469e-79	1.27654	0.881	0.623	1.31251e-74
Slc6a9	2.2978e-22	1.27621	0.187	0.05	5.5145e-18
Aldh1l2	9.38248e-39	1.2718	0.317	0.083	2.2517e-34
Mvd	6.80284e-14	1.27165	0.109	0.027	1.63261e-09
Penk	1.39217e-22	1.26809	0.246	0.089	3.34106e-18
Qprt	6.55788e-56	1.26038	0.625	0.256	1.57383e-51
Ccl2	1.43829e-74	1.2542	0.984	0.808	3.45176e-70
Gamt	1.04494e-22	1.25416	0.192	0.051	2.50776e-18
Clcn3	4.66255e-15	1.25021	0.117	0.029	1.11896e-10
Ankrd29	1.01059e-14	1.25011	0.128	0.036	2.42532e-10
Chrdl1	3.58115e-46	1.24571	0.44	0.143	8.5944e-42
Fzd2	4.0422e-44	1.24536	0.469	0.167	9.70088e-40
Steap2	3.23344e-32	1.24517	0.367	0.134	7.75994e-28
B4gat1	4.86358e-12	1.24413	0.1	0.027	1.16721e-07
Runx2	1.49854e-53	1.24396	0.64	0.291	3.59635e-49
Mt1m	5.72832e-25	1.23704	0.272	0.092	1.37474e-20
Cyp2j4	3.72103e-15	1.23489	0.148	0.046	8.93011e-11
F13a1	6.31957e-10	1.23408	0.116	0.044	1.51663e-05
C1qtnf6	3.97242e-62	1.23383	0.76	0.411	9.53342e-58
Pear1	1.0468e-11	1.22763	0.101	0.029	2.51222e-07
Ndn	1.03238e-34	1.22616	0.322	0.094	2.4776e-30
Ccl27	4.12545e-13	1.22582	0.172	0.069	9.90068e-09
Acss3	4.29717e-14	1.22317	0.121	0.033	1.03128e-09
Pitpnm3	5.81041e-20	1.22309	0.154	0.038	1.39444e-15
Hoxc8	2.95232e-20	1.21235	0.169	0.045	7.08528e-16
Mnda	5.74679e-58	1.21233	0.801	0.473	1.37917e-53
Rab3d	1.58332e-16	1.2103	0.15	0.043	3.79982e-12
Flnb	9.05484e-42	1.20742	0.519	0.215	2.17307e-37
Ero1a	1.50097e-45	1.20577	0.742	0.443	3.60218e-41
Tspan18	1.85307e-34	1.20426	0.353	0.115	4.44719e-30
Icoslg	1.04117e-18	1.20145	0.184	0.057	2.4987e-14
Alad	8.22898e-23	1.20054	0.205	0.058	1.97487e-18
Upp1	1.89056e-15	1.19995	0.211	0.086	4.53716e-11
Galnt16	1.70632e-63	1.19961	0.712	0.326	4.09499e-59
P3h1	2.53916e-69	1.19736	0.78	0.411	6.09373e-65
Tmem218	2.46815e-12	1.19666	0.11	0.032	5.92331e-08
Egfl7	1.43362e-30	1.19652	0.27	0.074	3.44055e-26
Csf1r	8.42158e-17	1.19504	0.118	0.025	2.02109e-12
Gsdmd	6.79999e-53	1.19042	0.487	0.154	1.63193e-48
Dusp4	1.79831e-13	1.18936	0.142	0.048	4.31577e-09
Il17re	2.24579e-18	1.18581	0.172	0.052	5.38968e-14
RGD1307537	2.68468e-18	1.18541	0.198	0.067	6.44297e-14
Ppm1m	9.75228e-33	1.18539	0.253	0.061	2.34045e-28
LOC108348048	2.17746e-44	1.17963	0.519	0.198	5.22568e-40
Gnptab	2.44504e-24	1.17737	0.314	0.123	5.86785e-20
Ezr	4.68716e-55	1.17698	0.63	0.275	1.12487e-50
Pygl	1.72013e-26	1.17522	0.253	0.075	4.12815e-22
Nrp1	1.56496e-42	1.17267	0.565	0.243	3.75575e-38
Ncdn	8.4102e-15	1.17248	0.151	0.048	2.01836e-10
Cpeb3	1.29337e-34	1.17125	0.403	0.154	3.10397e-30
RGD1563365	8.19094e-45	1.15794	0.829	0.564	1.96574e-40
Nme1	1.0264e-45	1.15743	0.74	0.453	2.46325e-41
Hsf2bp	7.79595e-16	1.15539	0.161	0.052	1.87095e-11
Gsta4	1.51843e-19	1.15502	0.175	0.05	3.64408e-15
Mgst3	1.29155e-52	1.15322	0.562	0.214	3.09959e-48
Hs3st1	2.38008e-46	1.15247	0.486	0.184	5.71196e-42
Cndp2	1.55199e-51	1.15097	0.576	0.222	3.72463e-47
Mfap3l	4.34979e-71	1.149	0.721	0.313	1.04391e-66
Bin1	3.56979e-59	1.14883	0.766	0.42	8.56715e-55
Ccn4	3.25004e-39	1.14851	0.423	0.146	7.79977e-35
Panx1	5.33278e-21	1.14637	0.203	0.061	1.27981e-16
Kcnq5	1.47033e-40	1.14438	0.528	0.242	3.52865e-36
LOC100361933	2.00586e-15	1.14187	0.142	0.042	4.81387e-11
Fkbp1b	4.41801e-17	1.14177	0.16	0.047	1.06028e-12
Lrrc32	1.53203e-47	1.14109	0.605	0.275	3.67671e-43
Mustn1	1.86271e-19	1.14107	0.185	0.057	4.47033e-15
Atp10d	1.1083e-56	1.13658	0.621	0.26	2.65981e-52
Plekhm3	4.73713e-22	1.13216	0.228	0.074	1.13686e-17
Ndrg1	2.09863e-56	1.13095	0.816	0.538	5.03651e-52
Myl9	7.06721e-17	1.13048	0.206	0.078	1.69606e-12
Ube2l6	3.61905e-33	1.12926	0.322	0.097	8.68537e-29
Stard4	2.40298e-12	1.12894	0.125	0.04	5.76692e-08
Nagpa	2.61639e-09	1.12829	0.1	0.035	6.27906e-05
Zfp688	6.81563e-13	1.12481	0.115	0.033	1.63568e-08
PCOLCE2	3.65997e-18	1.12452	0.295	0.138	8.78356e-14
Tjp2	1.03979e-37	1.12443	0.444	0.168	2.49538e-33
Tmtc4	3.0806e-23	1.12283	0.212	0.061	7.39313e-19
Sting1	7.63648e-27	1.12128	0.26	0.08	1.83268e-22
Spr	2.64596e-20	1.11882	0.184	0.052	6.35004e-16
Nt5dc2	9.12482e-38	1.11758	0.375	0.12	2.18987e-33
RGD1564804	1.99028e-41	1.11585	0.516	0.202	4.77647e-37
Med9	9.64105e-18	1.11371	0.148	0.039	2.31376e-13
Rabggta	9.7287e-18	1.11321	0.156	0.043	2.33479e-13
Cnp	1.05308e-18	1.11206	0.174	0.051	2.52729e-14
C1qtnf3	3.15615e-34	1.10964	0.648	0.382	7.57443e-30
Hmbs	3.76847e-17	1.10881	0.14	0.036	9.04395e-13
Btbd11	9.52929e-29	1.10867	0.319	0.111	2.28694e-24
Nudt22	4.31759e-20	1.10757	0.19	0.056	1.03618e-15
Ccl7	9.8794e-42	1.10656	0.861	0.598	2.37096e-37
Ctsz	1.10866e-29	1.10239	0.244	0.063	2.66068e-25
Ptgs2	1.35103e-10	1.10026	0.185	0.087	3.24235e-06
Apeh	2.77459e-22	1.09903	0.225	0.07	6.65874e-18
Pmaip1	4.61376e-12	1.09856	0.151	0.058	1.10726e-07
Haus8	2.34529e-39	1.09842	0.539	0.236	5.62847e-35
Fancl	2.5793e-18	1.0979	0.198	0.066	6.19005e-14
Il1rl1	7.34442e-45	1.09686	0.728	0.415	1.76259e-40
Cdc42ep3	3.736e-31	1.09645	0.313	0.103	8.96602e-27
Slc35f6	2.46461e-18	1.09417	0.21	0.073	5.91482e-14
Csrp1	3.33134e-40	1.09307	0.67	0.381	7.99487e-36
Rin1	7.92245e-12	1.09211	0.102	0.029	1.90131e-07
Prph	1.76267e-13	1.09113	0.105	0.026	4.23024e-09
Efnb1	1.1443e-12	1.09057	0.119	0.036	2.74622e-08
Tbcd	2.23289e-35	1.09046	0.576	0.284	5.35871e-31
Htra3	2.00223e-09	1.08887	0.782	0.704	4.80514e-05
Dhcr24	1.39049e-16	1.08422	0.125	0.03	3.33703e-12
Isoc2b	3.81722e-26	1.08298	0.279	0.091	9.16095e-22
Tmem41a	2.04657e-32	1.08271	0.359	0.125	4.91155e-28
Slit2	1.86974e-14	1.08222	0.219	0.097	4.48718e-10
Pla2g15	6.38958e-13	1.082	0.117	0.034	1.53343e-08
Twf2	2.32216e-22	1.08033	0.184	0.047	5.57296e-18
Sri	1.21467e-43	1.08027	0.558	0.232	2.91509e-39
Psmb8	3.20758e-29	1.08009	0.345	0.123	7.69787e-25
AABR07044711.1	1.07141e-36	1.07982	0.741	0.496	2.57127e-32
Thop1	5.39587e-19	1.0785	0.197	0.063	1.29496e-14
Fabp3	1.09157e-14	1.07837	0.166	0.059	2.61967e-10
Stat5a	3.45821e-14	1.07784	0.132	0.039	8.29936e-10
Ankrd24	2.07779e-37	1.07681	0.42	0.148	4.98649e-33
Mb21d2	2.0948e-19	1.07642	0.18	0.053	5.0273e-15
AABR07006258.2	9.94428e-23	1.07485	0.228	0.07	2.38653e-18
P4ha2	1.18624e-62	1.0736	0.858	0.59	2.84686e-58
AABR07043951.1	6.52974e-16	1.07159	0.138	0.038	1.56707e-11
Chd7	1.09459e-26	1.06826	0.29	0.099	2.62692e-22
Ptgfrn	3.33491e-63	1.06707	0.837	0.496	8.00346e-59
Nagk	9.45209e-42	1.06685	0.549	0.23	2.26841e-37
Adamts6	3.10353e-18	1.06656	0.239	0.096	7.44817e-14
Nradd	1.34804e-37	1.0655	0.422	0.15	3.23515e-33
Il34	2.02629e-19	1.06218	0.267	0.109	4.8629e-15
Grhl1	5.9172e-14	1.06163	0.128	0.038	1.42007e-09
Plk2	1.81727e-57	1.06007	0.656	0.294	4.36126e-53
Fam167a	6.34032e-23	1.05954	0.246	0.084	1.52161e-18
RT1-Bb	7.54338e-18	1.05855	0.18	0.056	1.81034e-13
Fbxw17	1.41817e-14	1.05497	0.117	0.03	3.40347e-10
Zdhhc12	5.02447e-20	1.0543	0.202	0.063	1.20582e-15
Duoxa1	8.34789e-20	1.05348	0.183	0.053	2.00341e-15
Ammecr1	5.08781e-25	1.05285	0.217	0.06	1.22102e-20
Pdlim7	4.29351e-47	1.04938	0.695	0.373	1.0304e-42
Tmem254	1.96138e-29	1.04839	0.37	0.143	4.70712e-25
Spats2	1.08606e-40	1.04736	0.459	0.165	2.60644e-36
Adra1a	5.35364e-12	1.04701	0.102	0.029	1.28482e-07
Pkp1	4.69931e-22	1.04621	0.218	0.068	1.12779e-17
LOC302192	1.44371e-20	1.04605	0.326	0.146	3.46476e-16
Snai2	2.14427e-20	1.04588	0.231	0.082	5.14603e-16
Ankrd37	6.10073e-10	1.04549	0.108	0.038	1.46411e-05
Sema3d	3.50011e-15	1.04438	0.222	0.092	8.39992e-11
Igtp	4.69283e-09	1.04379	0.116	0.046	0.000112623
Smad3	9.90186e-44	1.04316	0.709	0.388	2.37635e-39
Dusp7	2.63176e-16	1.04269	0.171	0.056	6.31596e-12
Sardh	1.96149e-12	1.04174	0.111	0.032	4.70737e-08
Tmem26	1.4122e-08	1.04044	0.142	0.067	0.000338914
Spsb1	2.57163e-45	1.04031	0.671	0.337	6.17165e-41
Ncam1	2.33921e-45	1.03969	0.508	0.19	5.61387e-41
Yif1a	8.03231e-49	1.03927	0.684	0.346	1.92767e-44
Copz2	5.81096e-65	1.03884	0.847	0.61	1.39457e-60
Gusb	5.54071e-39	1.03604	0.448	0.161	1.32971e-34
Cdc25c	6.82545e-14	1.03585	0.144	0.047	1.63804e-09
Dgcr6	2.12212e-43	1.03515	0.642	0.314	5.09288e-39
Meis1	1.05863e-20	1.03446	0.209	0.067	2.5406e-16
Ssh1	3.97616e-49	1.03342	0.766	0.445	9.54239e-45
Lgals1	5.26555e-99	1.03307	0.991	0.968	1.26368e-94
Gmppa	1.35304e-30	1.03197	0.375	0.14	3.24715e-26
Rps4y2	1.02371e-26	1.03118	0.388	0.171	2.4568e-22
Fbxo31	1.62625e-15	1.02814	0.179	0.063	3.90285e-11
Prr7	5.24005e-13	1.02769	0.121	0.036	1.25756e-08
Nt5c	4.46755e-24	1.02609	0.244	0.076	1.07217e-19
Npepl1	9.42819e-36	1.02492	0.433	0.163	2.26267e-31
Tmem9	1.47636e-37	1.02456	0.457	0.169	3.54312e-33
Nthl1	1.96992e-16	1.02379	0.146	0.041	4.7276e-12
Slc39a11	1.33155e-29	1.02094	0.362	0.137	3.1956e-25
Rpusd1	3.95272e-13	1.01885	0.125	0.038	9.48614e-09
Cdhr1	1.80302e-16	1.01766	0.195	0.071	4.32706e-12
RT1-S3	6.63989e-22	1.01678	0.241	0.082	1.59351e-17
Wdr81	6.64104e-25	1.01626	0.285	0.098	1.59378e-20
Cd276	9.27307e-52	1.016	0.631	0.269	2.22545e-47
Camkmt	1.51242e-13	1.01423	0.133	0.041	3.62966e-09
Lox	4.68184e-64	1.01304	0.928	0.817	1.12359e-59
Lipt2	2.63393e-20	1.01258	0.236	0.082	6.32118e-16
Fndc5	7.63701e-14	1.01196	0.126	0.037	1.83281e-09
Atp1b1	1.63782e-24	1.01124	0.254	0.082	3.93059e-20
Gmppb	1.26012e-24	1.01088	0.264	0.086	3.02417e-20
Entpd2	6.25483e-33	1.0107	0.449	0.188	1.5011e-28
Slfn4	5.95857e-10	1.0098	0.141	0.06	1.43e-05
Lsm11	5.11018e-12	1.00895	0.139	0.05	1.22639e-07
Dpagt1	3.4106e-32	1.00702	0.438	0.178	8.1851e-28
Adcy7	4.96104e-17	1.00599	0.147	0.04	1.1906e-12
Lrwd1	4.23694e-14	1.00291	0.105	0.025	1.01682e-09
Pld1	2.65181e-27	1.00225	0.329	0.123	6.36407e-23
Mfap5	3.6902e-86	1.00156	0.966	0.828	8.85612e-82
Ifi27	1.00151e-96	1.00062	0.977	0.885	2.40353e-92
Snap47	9.27117e-15	0.99908	0.154	0.05	2.22499e-10
Rps10.1	4.81168e-52	0.998245	0.708	0.33	1.15475e-47
Abhd6	5.82155e-25	0.996711	0.265	0.087	1.39711e-20
Dok5	1.61229e-29	0.996434	0.487	0.236	3.86935e-25
Tpi1	2.98074e-17	0.995505	0.158	0.046	7.15348e-13
Elk3	1.12689e-35	0.994692	0.402	0.146	2.70443e-31
Col12a1	4.59528e-53	0.994266	0.887	0.705	1.10282e-48
Ift22	4.17849e-19	0.993888	0.204	0.067	1.0028e-14
Kdelr3	1.27684e-56	0.991553	0.845	0.567	3.0643e-52
Crtapl1	6.54069e-55	0.991238	0.815	0.5	1.5697e-50
AABR07053136.1	1.01139e-19	0.991159	0.233	0.084	2.42723e-15
Kctd14	1.80519e-23	0.991077	0.318	0.129	4.33229e-19
Plekha8	2.28015e-19	0.990993	0.213	0.072	5.47213e-15
Dusp19	3.59692e-14	0.990593	0.134	0.04	8.63225e-10
Tac3	2.92858e-17	0.989226	0.158	0.046	7.02829e-13
LOC688459	7.65696e-18	0.988903	0.196	0.066	1.83759e-13
Cpox	8.07561e-20	0.987897	0.198	0.061	1.93807e-15
RGD1306941	2.61174e-13	0.987576	0.128	0.039	6.26791e-09
Tnfaip3	1.33281e-11	0.987467	0.138	0.051	3.19861e-07
Lrch1	5.80395e-29	0.985475	0.304	0.1	1.39289e-24
Ric8a	1.43792e-34	0.98532	0.454	0.179	3.45087e-30
Odf2l	3.32325e-13	0.983683	0.141	0.047	7.97547e-09
Tpst2	2.26059e-37	0.983158	0.513	0.21	5.42519e-33
Traf5	2.74968e-11	0.981342	0.116	0.039	6.59895e-07
Zfp628	5.27299e-15	0.980644	0.144	0.044	1.26547e-10
Got2	4.32158e-44	0.979966	0.631	0.306	1.03714e-39
Phka1	2.45877e-16	0.97887	0.238	0.098	5.90081e-12
Ndufa12	5.2732e-43	0.97788	0.802	0.54	1.26551e-38
LOC108351137	7.73039e-67	0.977428	0.977	0.91	1.85522e-62
Xpnpep1	1.79003e-38	0.977088	0.578	0.266	4.2959e-34
Plppr5	2.44537e-09	0.976922	0.12	0.047	5.86865e-05
AABR07028769.1	1.28148e-29	0.976679	0.385	0.151	3.07543e-25
Selenom	3.66471e-65	0.976399	0.926	0.758	8.79493e-61
Arhgef19	3.7844e-12	0.976186	0.108	0.031	9.08218e-08
Zfp386	1.20453e-25	0.975318	0.342	0.133	2.89076e-21
Ston2	7.84295e-24	0.969165	0.39	0.178	1.88223e-19
Eno1	3.9616e-44	0.968909	0.951	0.861	9.50743e-40
Fuca2	1.45334e-22	0.968855	0.282	0.104	3.48788e-18
Nhsl1	1.11224e-28	0.968373	0.436	0.191	2.66928e-24
Uap1l1	8.20669e-23	0.967775	0.295	0.112	1.96952e-18
Rftn1	3.95976e-34	0.967261	0.549	0.261	9.50302e-30
Zfp219	5.29787e-16	0.964457	0.161	0.051	1.27144e-11
Ldha	1.09149e-77	0.962242	0.981	0.942	2.61946e-73
Mtcl1	1.84587e-35	0.961735	0.465	0.187	4.42991e-31
Rdh14	9.65578e-23	0.960935	0.271	0.096	2.31729e-18
Tmem161a	1.9523e-15	0.959026	0.151	0.046	4.68532e-11
Capn6	4.39704e-13	0.957552	0.18	0.074	1.05525e-08
Lgmn	4.17892e-44	0.955422	0.781	0.466	1.0029e-39
B4galt2	3.972e-24	0.955361	0.273	0.093	9.5324e-20
Ttc39c	2.49067e-39	0.954947	0.595	0.284	5.97736e-35
Mtap	3.84763e-36	0.953794	0.557	0.26	9.23392e-32
Dact2	6.68002e-28	0.9534	0.239	0.065	1.60314e-23
Slc25a11	1.19347e-24	0.952672	0.279	0.096	2.86422e-20
Xylt2	7.60621e-11	0.951694	0.127	0.046	1.82541e-06
Guf1	3.58646e-16	0.951363	0.189	0.067	8.60715e-12
Trim25	2.69088e-24	0.950725	0.279	0.096	6.45784e-20
Ccdc141	5.20224e-19	0.94905	0.316	0.146	1.24849e-14
Arpin	1.92351e-21	0.948853	0.243	0.083	4.61624e-17
Casp3	1.9827e-31	0.948315	0.527	0.247	4.75827e-27
Tmem37	8.68477e-11	0.945135	0.153	0.065	2.08426e-06
Zfp64	1.8757e-15	0.943188	0.193	0.073	4.50149e-11
Slc25a40	6.179e-09	0.943183	0.109	0.041	0.00014829
Kcnd1	4.03681e-12	0.941756	0.104	0.029	9.68794e-08
Pycr2	6.48046e-26	0.939618	0.316	0.114	1.55525e-21
Vamp8	2.83379e-27	0.938191	0.328	0.118	6.80081e-23
Cald1	1.1995e-51	0.938018	0.825	0.547	2.87869e-47
Cope	1.63598e-44	0.93724	0.859	0.637	3.92619e-40
Tmem35b	2.48599e-17	0.936693	0.195	0.067	5.96614e-13
Pex6	9.32268e-18	0.935837	0.175	0.054	2.23735e-13
Sec61b	2.46998e-73	0.933764	0.978	0.92	5.92772e-69
RT1-Da	1.06393e-30	0.93303	0.411	0.154	2.55331e-26
Cuedc2	1.1188e-23	0.932866	0.304	0.112	2.68501e-19
B4galt4	3.53076e-18	0.931782	0.165	0.046	8.47348e-14
Rfc2	2.42062e-11	0.929699	0.114	0.037	5.80925e-07
Park7	3.51543e-50	0.929684	0.787	0.47	8.43669e-46
Lsm4	1.15862e-29	0.929606	0.543	0.283	2.78057e-25
Smpd5	9.00515e-16	0.929575	0.149	0.045	2.16115e-11
Fam189b	3.81117e-18	0.929083	0.21	0.073	9.14643e-14
Cyp46a1	9.36129e-19	0.928997	0.225	0.081	2.24662e-14
Ikbke	3.08196e-16	0.92615	0.167	0.054	7.3964e-12
Zdhhc7	2.88963e-28	0.923958	0.449	0.199	6.93482e-24
Tle3	1.29276e-29	0.923241	0.46	0.202	3.10249e-25
Tmsb4x	1.07248e-87	0.922524	1	0.995	2.57385e-83
Cdk5rap3	4.67912e-26	0.921727	0.355	0.139	1.12294e-21
Hyi	4.5341e-32	0.921368	0.413	0.157	1.08814e-27
Fas	5.12445e-27	0.919952	0.36	0.141	1.22982e-22
Chst14	1.34983e-14	0.919364	0.121	0.032	3.23946e-10
Cacna1c	1.58509e-30	0.919335	0.493	0.227	3.80407e-26
Mdp1	6.65112e-30	0.918189	0.364	0.13	1.5962e-25
Tstd3	2.20744e-23	0.917918	0.282	0.1	5.29764e-19
Ccdc167	9.98273e-21	0.917553	0.216	0.069	2.39575e-16
Scd2	1.83755e-34	0.915597	0.615	0.32	4.40993e-30
Pdia6	2.00584e-63	0.91335	0.949	0.816	4.81382e-59
Snrpa	2.87158e-27	0.910998	0.35	0.133	6.89151e-23
Tpk1	4.79593e-19	0.910901	0.19	0.061	1.15097e-14
Usp30	1.72994e-11	0.90985	0.125	0.043	4.15168e-07
Pygb	3.93283e-17	0.908722	0.212	0.077	9.4384e-13
Naglu	5.79716e-33	0.90765	0.451	0.179	1.39126e-28
Micall2	1.03277e-34	0.907606	0.404	0.143	2.47854e-30
Rcc2	3.96776e-16	0.905623	0.208	0.079	9.52222e-12
Tap1	3.8789e-29	0.905536	0.426	0.179	9.30897e-25
Tmem250	1.22017e-09	0.904103	0.115	0.043	2.92829e-05
Carmil1	3.80439e-34	0.903294	0.561	0.282	9.13015e-30
Obsl1	2.03516e-11	0.899402	0.109	0.033	4.88417e-07
Angptl2	1.11537e-18	0.898892	0.226	0.082	2.67678e-14
Tmem123	1.53312e-35	0.898057	0.504	0.212	3.67934e-31
S1pr2	4.58985e-36	0.897792	0.548	0.253	1.10152e-31
Dcaf4	1.26896e-13	0.895461	0.148	0.05	3.04537e-09
Gorasp1	2.71055e-16	0.892927	0.164	0.051	6.50504e-12
Plpp5	1.68743e-39	0.892415	0.615	0.292	4.04966e-35
Rps6ka4	4.01334e-29	0.891808	0.361	0.132	9.63163e-25
Arg1	6.16186e-53	0.890786	0.452	0.139	1.47878e-48
Fbln1	2.84042e-25	0.889922	0.371	0.155	6.81673e-21
Uchl1	6.22637e-11	0.887664	0.151	0.061	1.49427e-06
Mrps16	6.93e-35	0.887598	0.551	0.259	1.66313e-30
Tyk2	4.0849e-14	0.886541	0.124	0.035	9.80335e-10
Sumf2	6.65706e-29	0.886262	0.345	0.122	1.59763e-24
Sytl2	2.95569e-09	0.884654	0.103	0.037	7.09335e-05
Mlycd	5.80271e-21	0.884022	0.288	0.112	1.39259e-16
Socs5	1.25754e-38	0.882668	0.725	0.404	3.01798e-34
Dpp3	1.17611e-30	0.880627	0.415	0.161	2.82256e-26
Trpv4	1.85999e-11	0.879496	0.11	0.034	4.46379e-07
Ap1s1	3.09003e-40	0.879304	0.61	0.294	7.41575e-36
Tgm2	3.26512e-23	0.877893	0.401	0.193	7.83595e-19
Ptpre	7.53271e-12	0.876387	0.146	0.055	1.80778e-07
Ubtd1	2.28849e-18	0.875689	0.242	0.093	5.49214e-14
AABR07031089.1	1.50162e-27	0.874984	0.417	0.171	3.60373e-23
Fbxl15	1.77486e-15	0.872083	0.192	0.071	4.25948e-11
Pdk1	2.31522e-17	0.869964	0.19	0.063	5.55629e-13
Zmynd8	4.74079e-24	0.868484	0.422	0.206	1.13774e-19
Mrpl42	4.28745e-25	0.866716	0.362	0.143	1.02894e-20
Sgpp1	2.64988e-23	0.866283	0.352	0.144	6.35945e-19
Cox4i2	1.22483e-12	0.865381	0.228	0.11	2.93947e-08
Abhd2	1.43622e-31	0.864695	0.494	0.22	3.44679e-27
Ggct	4.15335e-15	0.862134	0.198	0.075	9.96762e-11
Gpr153	2.46949e-12	0.861854	0.132	0.045	5.92652e-08
Ugt1a6	9.68272e-30	0.861458	0.388	0.15	2.32376e-25
Tpm2	1.81859e-15	0.861429	0.514	0.334	4.36444e-11
Capg	3.21829e-44	0.861037	0.827	0.565	7.72356e-40
Hddc3	5.77114e-12	0.859986	0.159	0.062	1.38502e-07
Crlf3	4.52383e-11	0.859978	0.117	0.039	1.08567e-06
Trim47	2.01789e-37	0.856562	0.707	0.419	4.84274e-33
Calm2	2.15441e-34	0.856358	0.523	0.227	5.17038e-30
Abr	1.72369e-22	0.855676	0.283	0.104	4.13668e-18
Psmb9	7.16422e-23	0.854985	0.305	0.118	1.71934e-18
Gfra2	1.78846e-07	0.854948	0.101	0.042	0.00429213
Fntb	8.5934e-19	0.854573	0.228	0.082	2.06233e-14
Arhgef9	3.73441e-12	0.852291	0.111	0.033	8.96221e-08
Fastk	4.03008e-26	0.851863	0.446	0.201	9.67178e-22
Exosc5	1.61252e-28	0.849949	0.467	0.208	3.8699e-24
Pxylp1	1.15331e-21	0.84957	0.324	0.135	2.76782e-17
LOC100911365	1.21047e-09	0.849034	0.104	0.036	2.905e-05
Psph	1.85608e-27	0.848092	0.393	0.162	4.45441e-23
Slc50a1	1.65817e-35	0.847739	0.599	0.286	3.97945e-31
Bicd1	3.1071e-20	0.847257	0.291	0.123	7.45674e-16
Tmem97	1.47803e-23	0.846689	0.475	0.244	3.54712e-19
Cad	7.09123e-12	0.844273	0.132	0.046	1.70182e-07
P3h4	3.55994e-41	0.843826	0.728	0.406	8.5435e-37
Cfap69	1.8559e-21	0.843699	0.273	0.104	4.45398e-17
LOC690000	6.39152e-11	0.843022	0.108	0.034	1.5339e-06
RGD1565131	1.75362e-32	0.842315	0.366	0.123	4.20852e-28
Parp3	2.72729e-22	0.841731	0.288	0.109	6.54523e-18
Pla2g6	3.03691e-13	0.840881	0.156	0.056	7.28827e-09
Irak4	7.97844e-19	0.840222	0.22	0.077	1.91475e-14
Pxdn	1.44321e-33	0.839831	0.574	0.282	3.46356e-29
Map9	3.59453e-10	0.839546	0.105	0.035	8.62652e-06
Spred3	5.05555e-10	0.83928	0.106	0.036	1.21328e-05
Adcy9	2.82484e-17	0.839182	0.32	0.153	6.77933e-13
Abca3	2.70954e-12	0.838523	0.163	0.064	6.50262e-08
Satb2	4.48855e-14	0.838393	0.16	0.056	1.07721e-09
Abca5	1.21281e-29	0.837933	0.535	0.263	2.91062e-25
Gstz1	2.262e-12	0.837808	0.123	0.039	5.42857e-08
Ptprn	1.06785e-22	0.837339	0.361	0.161	2.56273e-18
Taf10	1.01317e-39	0.837198	0.743	0.44	2.43152e-35
Gstt1	3.25479e-13	0.836893	0.172	0.067	7.81116e-09
Mocs3	1.56752e-12	0.836877	0.134	0.045	3.76189e-08
Atp23	1.16762e-21	0.836555	0.314	0.127	2.80217e-17
AC095947.3	4.31561e-34	0.833374	0.529	0.223	1.0357e-29
Galnt5	4.1345e-12	0.832707	0.106	0.03	9.92238e-08
Hdac7	7.80177e-08	0.832496	0.109	0.046	0.00187235
Tctex1d2	3.52328e-12	0.830993	0.135	0.046	8.45552e-08
Ddost	8.5311e-69	0.830506	0.925	0.735	2.04738e-64
Dhrs1	1.32394e-20	0.82933	0.275	0.105	3.17732e-16
Cd14	1.53815e-19	0.829051	0.287	0.12	3.69141e-15
Tgfbi	3.42273e-34	0.829038	0.939	0.885	8.21421e-30
Megf8	3.22492e-32	0.82758	0.505	0.222	7.7395e-28
Shq1	1.19369e-16	0.826437	0.207	0.075	2.86475e-12
NEWGENE-6497122	2.40641e-13	0.825475	0.158	0.057	5.77513e-09
Atp8b1	1.67271e-32	0.824473	0.497	0.221	4.01434e-28
Alg1	4.17569e-13	0.82434	0.158	0.058	1.00212e-08
Rfx8	2.57346e-13	0.824153	0.154	0.054	6.17605e-09
LOC108348250	4.36352e-34	0.821045	0.358	0.115	1.0472e-29
Abracl	3.23899e-50	0.819272	0.871	0.653	7.77326e-46
Fam162a	6.44616e-26	0.818421	0.765	0.565	1.54702e-21
Ap3s2	1.26625e-30	0.818265	0.512	0.232	3.03888e-26
Tesk2	1.49923e-10	0.817872	0.219	0.109	3.59801e-06
Dele1	2.34397e-11	0.817016	0.144	0.055	5.62529e-07
Yipf6	1.02945e-21	0.817	0.279	0.104	2.47057e-17
Ggcx	4.74727e-37	0.816919	0.664	0.341	1.1393e-32
Mrps18c	3.07415e-23	0.81597	0.446	0.211	7.37764e-19
Tmem184b	3.04702e-31	0.814633	0.581	0.277	7.31254e-27
AABR07039111.1	1.6507e-12	0.814583	0.129	0.042	3.96151e-08
Prdx3	1.35848e-34	0.814109	0.543	0.241	3.26023e-30
Vmp1	1.92037e-49	0.813835	0.852	0.577	4.6087e-45
Bola1	7.05729e-28	0.813481	0.501	0.232	1.69368e-23
Hyal2	1.8408e-13	0.812839	0.173	0.065	4.41775e-09
Prr5	1.32785e-15	0.812635	0.164	0.054	3.1867e-11
Bcat2	8.40422e-21	0.811487	0.281	0.106	2.01693e-16
Gas7	6.05014e-25	0.810588	0.367	0.154	1.45197e-20
Per3	3.12022e-18	0.810211	0.247	0.096	7.4882e-14
Cyb561d2	1.11916e-26	0.81007	0.38	0.152	2.68586e-22
Fads1	3.09787e-19	0.808645	0.249	0.093	7.43457e-15
Dxo	4.87067e-15	0.807647	0.209	0.082	1.16891e-10
AABR07032255.2	6.28801e-26	0.807582	0.314	0.11	1.50906e-21
Sipa1	8.24544e-09	0.807118	0.101	0.037	0.000197882
Cadm3	3.56447e-22	0.805433	0.392	0.183	8.55437e-18
Pheta2	1.39961e-11	0.805224	0.11	0.033	3.35892e-07
LOC100359687	4.67131e-12	0.804615	0.109	0.032	1.12107e-07
Hes6	1.8675e-17	0.803639	0.271	0.114	4.48181e-13
Cgref1	1.66201e-35	0.803232	0.654	0.342	3.98866e-31
Coq2	3.7424e-12	0.80294	0.122	0.039	8.98138e-08
Tmem86a	1.23324e-11	0.802911	0.141	0.054	2.95964e-07
Dpcd	1.19255e-20	0.802151	0.298	0.118	2.86199e-16
Rad1	3.31526e-14	0.801125	0.168	0.06	7.95629e-10
Glod4	1.57196e-29	0.801016	0.468	0.207	3.77255e-25
Cavin3	1.438e-58	0.800612	0.921	0.708	3.45107e-54
Sipa1l2	2.06205e-27	0.799862	0.508	0.245	4.94872e-23
RGD1310507	3.00657e-12	0.799752	0.134	0.046	7.21547e-08
Fopnl	1.44228e-19	0.799028	0.236	0.083	3.46132e-15
Kctd3	3.38889e-11	0.798984	0.136	0.05	8.133e-07
Zfp90	3.39617e-09	0.79848	0.123	0.049	8.15047e-05
Arap1	1.78869e-12	0.798471	0.129	0.042	4.29268e-08
Podnl1	7.83274e-09	0.797184	0.106	0.04	0.000187978
Noct	1.21181e-15	0.796646	0.157	0.05	2.90821e-11
Slc41a2	4.37308e-40	0.796188	0.767	0.454	1.04949e-35
Pdzd11	2.49314e-29	0.796154	0.483	0.214	5.98329e-25
Prss22	9.23765e-14	0.796058	0.103	0.025	2.21694e-09
LOC100360791	1.0931e-91	0.796022	0.963	0.832	2.62333e-87
Plekhg3	1.12966e-13	0.796018	0.103	0.025	2.71108e-09
Ankrd54	2.17789e-12	0.795905	0.167	0.066	5.22672e-08
Tbl2	4.07524e-14	0.795883	0.218	0.093	9.78018e-10
Fbxw5	1.29292e-16	0.795492	0.243	0.098	3.10288e-12
Ctnnal1	2.78977e-10	0.795363	0.139	0.055	6.69516e-06
Erp29	1.31461e-62	0.795142	0.943	0.809	3.15493e-58
Mob3b	1.50627e-12	0.794724	0.195	0.084	3.61489e-08
Nedd1	3.82366e-19	0.793598	0.382	0.188	9.1764e-15
Bmpr1b	6.60397e-12	0.793592	0.138	0.05	1.58489e-07
Ppil1	8.34688e-24	0.793038	0.383	0.161	2.00317e-19
Unc93b1	4.00273e-15	0.79295	0.212	0.084	9.60615e-11
Cxcl1	2.75924e-19	0.792812	0.731	0.511	6.62189e-15
mrpl11	3.08329e-30	0.7921	0.463	0.19	7.39959e-26
Nipa1	2.0249e-09	0.791873	0.112	0.042	4.85956e-05
Abcb6	4.10931e-17	0.790505	0.183	0.06	9.86194e-13
Mrpl4	1.21372e-20	0.789978	0.3	0.119	2.9128e-16
Bcr	2.52768e-24	0.789325	0.403	0.178	6.06618e-20
AABR07038873.1	3.38989e-09	0.786842	0.1	0.035	8.1354e-05
Pccb	4.41186e-21	0.786474	0.34	0.146	1.0588e-16
Rffl	1.20658e-17	0.785344	0.228	0.085	2.89566e-13
Selenoh	2.45881e-43	0.784987	0.881	0.708	5.90091e-39
Tent5b	2.60426e-16	0.784986	0.21	0.08	6.24996e-12
Gng8	1.70919e-15	0.784562	0.176	0.061	4.10189e-11
Ccdc93	2.40751e-23	0.784416	0.361	0.15	5.77778e-19
LOC100361457	2.2758e-44	0.782787	0.987	0.946	5.46169e-40
Snf8	9.52686e-31	0.782354	0.594	0.304	2.28635e-26
Smug1	1.99548e-11	0.78148	0.16	0.064	4.78896e-07
Cib2	2.28403e-17	0.781475	0.252	0.101	5.48144e-13
AABR07063279.1	1.62561e-20	0.781	0.29	0.114	3.90129e-16
Cdk5	6.56925e-17	0.780711	0.213	0.078	1.57655e-12
Lpcat3	2.78839e-35	0.779811	0.685	0.391	6.69185e-31
Ydjc	5.61707e-09	0.779376	0.108	0.04	0.000134804
Hint3	1.52455e-15	0.778286	0.197	0.073	3.65877e-11
Agpat1	3.81271e-24	0.777878	0.401	0.174	9.15012e-20
Tecr	8.99149e-30	0.776792	0.493	0.215	2.15787e-25
Pcdha13	3.41474e-27	0.776498	0.395	0.168	8.19504e-23
Thy1	5.10061e-41	0.776253	0.655	0.314	1.22409e-36
Idh2	1.5866e-26	0.774168	0.471	0.221	3.80769e-22
Adck5	3.56569e-18	0.774009	0.213	0.075	8.55729e-14
Atpsckmt	3.10727e-08	0.773993	0.134	0.06	0.000745713
Vopp1	1.02681e-23	0.7739	0.435	0.2	2.46423e-19
Thtpa	7.23804e-11	0.77296	0.121	0.042	1.73706e-06
Akr1b1	4.42685e-40	0.771651	0.796	0.496	1.0624e-35
Pecr	6.70481e-10	0.771011	0.11	0.039	1.60909e-05
Slfn2	5.1468e-36	0.770872	0.807	0.551	1.23518e-31
Ubac1	1.34563e-28	0.770496	0.361	0.132	3.22937e-24
Utrn	1.63874e-36	0.770435	0.892	0.705	3.93281e-32
Bnip3	8.4111e-18	0.769959	0.597	0.381	2.01858e-13
Pomt1	5.96692e-13	0.768961	0.151	0.054	1.432e-08
Fam135a	7.04255e-28	0.767291	0.524	0.256	1.69014e-23
LOC100911456	2.79379e-10	0.767032	0.119	0.043	6.70481e-06
Tex261	5.27683e-38	0.766592	0.773	0.475	1.26639e-33
Dbnl	1.46961e-21	0.76602	0.342	0.144	3.52693e-17
Naxe	8.65062e-30	0.765147	0.478	0.205	2.07606e-25
Snai1	1.52292e-12	0.764432	0.16	0.061	3.65486e-08
Mta3	1.27614e-19	0.763456	0.234	0.082	3.06261e-15
Uggt1	5.2961e-32	0.762707	0.652	0.352	1.27101e-27
Stk39	3.89375e-20	0.762619	0.313	0.132	9.3446e-16
AABR07028902.1	1.00891e-24	0.76244	0.674	0.415	2.42128e-20
Ppp1r11	2.87034e-20	0.762312	0.314	0.129	6.88854e-16
Slc26a2	2.40655e-19	0.762218	0.217	0.074	5.77549e-15
Lima1	2.28597e-23	0.760576	0.501	0.26	5.48609e-19
Rbpms	1.52985e-35	0.759728	0.755	0.454	3.67149e-31
Mroh1	1.31998e-20	0.759025	0.264	0.097	3.16783e-16
Ogg1	1.3706e-10	0.758675	0.118	0.041	3.2893e-06
Slc19a1	6.25919e-13	0.758593	0.164	0.061	1.50214e-08
Babam1	5.29206e-22	0.758354	0.348	0.146	1.27004e-17
Ostc	1.17551e-51	0.758272	0.949	0.861	2.82109e-47
St3gal5	3.24139e-10	0.756645	0.129	0.05	7.77902e-06
Mrpl14	4.55891e-31	0.755988	0.635	0.33	1.09409e-26
Mvp	7.98662e-36	0.755903	0.676	0.355	1.91671e-31
Trib3	1.55614e-15	0.754714	0.175	0.061	3.73458e-11
Dgkq	1.00734e-12	0.754713	0.143	0.05	2.41751e-08
Arfrp1	3.69115e-29	0.75426	0.531	0.254	8.85838e-25
Erg28	6.98944e-23	0.753515	0.355	0.146	1.6774e-18
Tmem126a	2.56245e-14	0.753126	0.177	0.065	6.14963e-10
Wdr25	9.07042e-07	0.752816	0.102	0.046	0.0217681
Ap2s1	1.38245e-28	0.750947	0.706	0.427	3.31775e-24
Mrps23	2.3527e-30	0.750187	0.585	0.298	5.64625e-26
Tmtc1	1.82761e-08	0.750119	0.108	0.043	0.000438608
Gaa	1.13458e-28	0.749215	0.538	0.261	2.72288e-24
Pus7l	3.34643e-09	0.749113	0.112	0.043	8.0311e-05
Bloc1s3	8.44872e-19	0.747451	0.311	0.134	2.02761e-14
Tgfb2	8.42821e-12	0.746453	0.588	0.446	2.02269e-07
Itgb3	3.36767e-10	0.745641	0.154	0.068	8.08207e-06
Nudt16	3.55677e-14	0.744449	0.165	0.058	8.53589e-10
Itga5	4.23514e-40	0.743945	0.827	0.543	1.01639e-35
Ap2a2	1.61972e-33	0.743884	0.604	0.29	3.88716e-29
Tubg1	1.94382e-12	0.742978	0.169	0.067	4.66498e-08
Smyd2	5.12761e-25	0.741717	0.427	0.184	1.23058e-20
Ndufaf1	4.7611e-10	0.741717	0.129	0.05	1.14262e-05
Septin9	1.79815e-26	0.741236	0.613	0.34	4.31539e-22
Trabd	1.76222e-28	0.740937	0.602	0.303	4.22915e-24
Tmcc3	2.08337e-17	0.740206	0.124	0.027	4.99988e-13
Tmem120a	8.37559e-26	0.739276	0.436	0.192	2.01006e-21
Cfap410	1.55964e-10	0.73888	0.111	0.038	3.74299e-06
Adamts14	7.74086e-25	0.738606	0.405	0.18	1.85773e-20
Mtg2	2.24309e-19	0.737519	0.254	0.095	5.3832e-15
Hip1r	3.9115e-21	0.736939	0.339	0.144	9.38722e-17
Mmp23	1.45096e-38	0.736928	0.812	0.525	3.48216e-34
Aldh7a1	3.29431e-28	0.736225	0.589	0.309	7.906e-24
Ppp2r3b	4.03934e-09	0.73584	0.115	0.045	9.69402e-05
B4galt7	2.89888e-22	0.735019	0.345	0.141	6.95702e-18
Nfatc2	6.45572e-05	0.73422	0.129	0.074	1
Nat9	6.70115e-27	0.733916	0.522	0.249	1.60821e-22
Ppil3	2.79864e-18	0.73369	0.281	0.116	6.71646e-14
Zc3hav1	6.81698e-33	0.732576	0.724	0.412	1.63601e-28
Nans	6.54857e-28	0.732394	0.562	0.285	1.57159e-23
Gls2	9.1193e-11	0.732262	0.107	0.034	2.18854e-06
Gstp1	2.32819e-39	0.73167	0.752	0.439	5.58742e-35
Meis2	1.36468e-27	0.730776	0.549	0.291	3.2751e-23
Naa38	1.46573e-33	0.730711	0.803	0.568	3.51759e-29
Gipc1	4.8496e-29	0.729253	0.498	0.225	1.16386e-24
Fbxl6	1.08263e-23	0.728872	0.407	0.182	2.5982e-19
Adi1	3.03615e-21	0.728787	0.321	0.131	7.28646e-17
Slc27a3	1.16011e-12	0.728449	0.155	0.057	2.78414e-08
Pamr1	5.639e-12	0.728298	0.177	0.076	1.3533e-07
Tk2	2.88608e-07	0.727808	0.103	0.044	0.00692629
Dapk1	1.98796e-15	0.727065	0.415	0.246	4.7709e-11
Timp1	2.67048e-32	0.726732	0.987	0.968	6.40888e-28
LOC684270	2.5424e-19	0.726711	0.232	0.082	6.10149e-15
Etfb	2.77921e-30	0.726679	0.656	0.361	6.66983e-26
Faap20	5.93293e-19	0.725551	0.288	0.118	1.42384e-14
Fkbp9	1.05346e-58	0.725476	0.931	0.746	2.52819e-54
LOC100294508	1.60281e-16	0.725238	0.211	0.078	3.84658e-12
Uqcrb	2.39652e-13	0.72504	0.154	0.054	5.75142e-09
Dyrk2	1.17931e-29	0.724937	0.569	0.287	2.83022e-25
Lrrc15	1.09638e-23	0.724517	0.425	0.195	2.6312e-19
Blvrb	4.58295e-26	0.724174	0.524	0.27	1.09986e-21
Tarbp2	4.68348e-15	0.724034	0.227	0.093	1.12399e-10
Emx2	3.50158e-20	0.724015	0.387	0.182	8.40343e-16
Ntpcr	9.57038e-16	0.723956	0.18	0.061	2.2968e-11
Arrdc4	4.26644e-17	0.723596	0.247	0.099	1.0239e-12
Rhob	4.74296e-30	0.723329	0.764	0.496	1.13826e-25
Slc35a5	4.58337e-11	0.723227	0.136	0.051	1.09996e-06
Fam171b	1.13928e-12	0.722486	0.25	0.119	2.73415e-08
Psmb10	3.65795e-22	0.721281	0.478	0.24	8.7787e-18
Grip1	3.79285e-07	0.721113	0.108	0.048	0.00910246
Anxa6	2.31016e-27	0.721082	0.644	0.382	5.54415e-23
Cdk4	3.0308e-21	0.719533	0.425	0.2	7.27362e-17
Gga2	9.20657e-22	0.719166	0.392	0.175	2.20949e-17
Slc25a13	1.41722e-12	0.718917	0.154	0.057	3.40119e-08
Ift140	8.42838e-11	0.71834	0.11	0.036	2.02273e-06
Rer1	1.15522e-46	0.718323	0.874	0.624	2.77241e-42
Dpysl3	3.85599e-35	0.717485	0.683	0.352	9.25399e-31
Fh	2.67666e-25	0.717362	0.46	0.209	6.42372e-21
Creld2	1.7504e-22	0.717247	0.469	0.232	4.20078e-18
Sbsn	1.14974e-30	0.717049	0.51	0.24	2.75927e-26
Hhipl1	4.83774e-14	0.716499	0.128	0.038	1.16101e-09
Slc35b4	5.76427e-28	0.715067	0.367	0.137	1.38337e-23
Rspo1	4.22234e-08	0.714761	0.118	0.051	0.00101332
Zfp503	1.42978e-26	0.714168	0.65	0.389	3.43133e-22
Ptgr1	1.9467e-11	0.713588	0.233	0.115	4.67189e-07
Med29	8.5962e-28	0.71241	0.531	0.251	2.063e-23
Dtx3l	2.26151e-11	0.712221	0.19	0.085	5.42739e-07
Flot2	5.59673e-15	0.711977	0.236	0.1	1.34316e-10
Hlcs	1.17061e-15	0.711257	0.237	0.099	2.80934e-11
Kif21a	6.6421e-18	0.711094	0.261	0.106	1.59404e-13
Fmnl3	2.92508e-20	0.710792	0.297	0.118	7.01989e-16
Esrrg	3.33583e-14	0.709756	0.195	0.08	8.00567e-10
Stat2	2.47488e-10	0.709487	0.168	0.074	5.93947e-06
Arhgef2	1.41468e-22	0.70905	0.429	0.202	3.39509e-18
Il1rap	2.91297e-13	0.708951	0.225	0.1	6.99084e-09
Homer2	5.95218e-29	0.708924	0.583	0.303	1.42846e-24
Rpn2	1.02059e-43	0.708898	0.894	0.726	2.44931e-39
Mical1	1.38473e-10	0.706776	0.112	0.038	3.3232e-06
Slc41a3	2.53193e-12	0.706648	0.1	0.026	6.07637e-08
Rfng	8.00116e-14	0.706574	0.278	0.131	1.9202e-09
Rdh10	1.0251e-17	0.706564	0.324	0.148	2.46014e-13
Ints11	3.25228e-13	0.706383	0.158	0.057	7.80515e-09
Ntn4	6.57932e-11	0.705672	0.22	0.11	1.57897e-06
AABR07049085.1	1.99245e-37	0.705406	0.882	0.668	4.78168e-33
Pgls	6.42294e-37	0.704551	0.827	0.54	1.54144e-32
Kcnh3	7.44645e-13	0.703761	0.151	0.054	1.78707e-08
Mus81	4.99282e-09	0.702935	0.108	0.04	0.000119823
Ccdc134	6.16375e-12	0.70222	0.139	0.049	1.47924e-07
Mri1	1.40063e-12	0.701523	0.174	0.068	3.36138e-08
Dbn1	3.98102e-28	0.70066	0.446	0.19	9.55406e-24
Sec13	2.16365e-27	0.700582	0.702	0.445	5.19254e-23
Sec61a1	2.42223e-39	0.700429	0.851	0.613	5.81312e-35
Bckdhb	1.01562e-19	0.700325	0.36	0.166	2.4374e-15
Cog8	2.77666e-20	0.69881	0.303	0.121	6.6637e-16
Cd47	6.05887e-57	0.698415	0.951	0.846	1.45407e-52
Bckdha	2.17774e-23	0.698331	0.382	0.165	5.22635e-19
Lmo2	1.08044e-21	0.697777	0.384	0.175	2.59294e-17
Rcn3	2.50656e-45	0.697334	0.917	0.748	6.01549e-41
Slc39a14	3.55414e-30	0.697081	0.766	0.513	8.52957e-26
Plod3	4.32248e-28	0.696972	0.717	0.439	1.03735e-23
Unc119b	2.42799e-41	0.696841	0.887	0.679	5.82694e-37
Mthfs	1.11321e-16	0.696131	0.247	0.1	2.67159e-12
Smim29	1.73155e-21	0.696031	0.479	0.242	4.15555e-17
Elof1	2.40217e-27	0.695664	0.654	0.374	5.76497e-23
Arl16	8.37137e-24	0.695545	0.524	0.271	2.00905e-19
Clpp	4.27795e-27	0.695086	0.462	0.198	1.02667e-22
Tmem241	7.60118e-16	0.695039	0.28	0.129	1.82421e-11
Ube3d	1.10906e-11	0.694948	0.189	0.082	2.66164e-07
Ppdpf	1.0857e-28	0.6947	0.7	0.417	2.60556e-24
Ralb	3.87151e-31	0.694638	0.653	0.348	9.29123e-27
Vps18	3.78213e-09	0.694288	0.152	0.068	9.07674e-05
Slc29a3	5.66857e-22	0.694085	0.353	0.147	1.3604e-17
Kdelr2	2.2381e-46	0.694054	0.904	0.694	5.37121e-42
Adpgk	1.22494e-33	0.693791	0.656	0.332	2.93973e-29
Bpnt1	2.71525e-23	0.693762	0.395	0.17	6.51632e-19
MGC105649	4.93012e-48	0.69372	0.861	0.605	1.18318e-43
Fkbp11	9.07964e-51	0.693576	0.929	0.8	2.17902e-46
Fam220a	4.56567e-09	0.692984	0.159	0.073	0.000109572
Bcl3	4.34136e-13	0.692882	0.158	0.059	1.04188e-08
Tor2a	1.80969e-31	0.692031	0.556	0.259	4.34308e-27
Dhdds	2.27301e-20	0.691749	0.301	0.123	5.455e-16
Coro1b	4.17124e-24	0.6912	0.527	0.269	1.00106e-19
Ikbip	1.02572e-42	0.689822	0.863	0.64	2.46163e-38
Ccdc80	4.20099e-39	0.689727	0.954	0.86	1.0082e-34
Echdc2	1.76061e-14	0.689221	0.181	0.067	4.22528e-10
Cercam	8.0973e-33	0.688277	0.739	0.443	1.94327e-28
Mapk14	5.75306e-21	0.687299	0.371	0.167	1.38068e-16
Fbxw4	1.59521e-19	0.68694	0.318	0.137	3.82833e-15
RGD1309730	4.61198e-20	0.686932	0.334	0.144	1.10683e-15
Zmat5	9.67347e-14	0.686795	0.206	0.083	2.32154e-09
RGD1562114	2.06742e-25	0.686308	0.575	0.307	4.96161e-21
AABR07072356.1	1.84437e-25	0.686292	0.558	0.273	4.4263e-21
Dym	1.4916e-23	0.686143	0.397	0.173	3.57969e-19
Trim21	7.27751e-08	0.685779	0.117	0.051	0.00174653
Tet3	1.20256e-20	0.685734	0.483	0.255	2.88603e-16
Slc30a6	1.26711e-18	0.684681	0.274	0.111	3.04094e-14
Tmlhe	2.1624e-14	0.683967	0.214	0.089	5.18955e-10
Slx4ip	3.37695e-10	0.683736	0.147	0.061	8.10435e-06
Ganab	1.15974e-29	0.683662	0.663	0.373	2.78326e-25
Myl6	2.25355e-61	0.683387	0.993	0.975	5.4083e-57
RT1-CE1	1.22949e-29	0.682646	0.74	0.442	2.95065e-25
Gpc6	1.05896e-20	0.682215	0.671	0.44	2.5414e-16
Phf21a	1.65839e-22	0.681815	0.542	0.291	3.97998e-18
Ficd	1.47565e-09	0.681699	0.112	0.041	3.54142e-05
Pcdh19	5.71928e-13	0.681605	0.186	0.077	1.37257e-08
Nfs1	3.75271e-15	0.681532	0.191	0.07	9.00613e-11
Sh3bp4	4.60279e-18	0.680936	0.235	0.089	1.10462e-13
Surf4	2.02627e-41	0.680808	0.905	0.76	4.86284e-37
Cers6	6.23995e-25	0.68054	0.6	0.345	1.49753e-20
Slpi	3.37239e-05	0.678375	0.114	0.061	0.80934
Leprotl1	8.75631e-37	0.678126	0.818	0.568	2.10143e-32
Slc22a5	1.77387e-08	0.677886	0.148	0.069	0.000425711
Grin2d	7.14364e-10	0.677741	0.14	0.058	1.7144e-05
Abcd4	2.09281e-07	0.677363	0.108	0.046	0.00502254
Gtf3c1	1.64268e-19	0.677098	0.384	0.177	3.94228e-15
Rprml	2.98985e-10	0.676961	0.156	0.067	7.17534e-06
Oxct1	1.93471e-18	0.676817	0.293	0.125	4.64312e-14
Ociad2	4.34561e-12	0.676387	0.17	0.068	1.0429e-07
Fam160a2	9.34284e-24	0.676131	0.434	0.197	2.24219e-19
Itga11	9.02012e-15	0.676121	0.229	0.097	2.16474e-10
Sema4b	7.99619e-23	0.675265	0.372	0.161	1.91901e-18
Chpf2	4.07788e-18	0.674932	0.252	0.097	9.78651e-14
Cep164	7.4675e-13	0.674836	0.239	0.111	1.79213e-08
Mea1	6.43903e-30	0.674326	0.728	0.429	1.5453e-25
Hsd11b1	1.80288e-11	0.674129	0.144	0.055	4.32673e-07
RGD1305464	2.19009e-26	0.67395	0.527	0.26	5.25601e-22
Trap1	3.10701e-20	0.673845	0.38	0.175	7.4565e-16
Gpr176	4.62722e-19	0.673586	0.419	0.219	1.11049e-14
Cant1	1.91209e-16	0.673263	0.223	0.086	4.58882e-12
Thbd	1.47253e-10	0.672557	0.161	0.07	3.53392e-06
Col5a3	5.70809e-49	0.672381	0.97	0.932	1.36988e-44
Slc25a39	2.41521e-30	0.672247	0.699	0.385	5.79627e-26
Mboat7l1	2.84571e-19	0.672064	0.283	0.112	6.82943e-15
Stat1	2.4202e-17	0.672028	0.24	0.094	5.80823e-13
Urod	2.40699e-23	0.67152	0.375	0.155	5.77653e-19
Irf7	1.66537e-12	0.671497	0.196	0.083	3.99671e-08
Mpnd	8.44143e-21	0.671137	0.346	0.148	2.02586e-16
Nfatc4	5.92975e-24	0.670127	0.373	0.156	1.42308e-19
Zfpm2	2.66892e-26	0.670045	0.773	0.533	6.40514e-22
Mrpl44	3.15922e-22	0.669784	0.447	0.212	7.58182e-18
Bst2	4.311e-08	0.66935	0.106	0.042	0.0010346
Tfpi	7.51202e-28	0.668222	0.463	0.204	1.80281e-23
Maged2	3.58075e-26	0.667163	0.612	0.34	8.59345e-22
Lage3	6.23853e-25	0.666465	0.64	0.38	1.49718e-20
Ost4	2.16085e-42	0.666417	0.922	0.81	5.18582e-38
Mrpl28	1.42241e-24	0.666354	0.413	0.178	3.41364e-20
Cacnb3	7.76389e-19	0.665545	0.261	0.102	1.86326e-14
Sv2c	7.69375e-15	0.665379	0.23	0.099	1.84642e-10
Kazn	9.7338e-12	0.665049	0.145	0.054	2.33601e-07
Sdf2l1	7.57875e-21	0.664843	0.449	0.224	1.81882e-16
Nnmt	2.55187e-27	0.664633	0.511	0.238	6.12423e-23
Kctd5	1.35416e-25	0.6643	0.552	0.282	3.24985e-21
Mageh1	3.50205e-17	0.663937	0.281	0.118	8.40458e-13
Ppif	1.50059e-11	0.663044	0.158	0.063	3.60127e-07
Slc12a6	3.52193e-16	0.662959	0.289	0.13	8.45227e-12
Flt3lg	5.08443e-12	0.662113	0.156	0.06	1.22021e-07
Clic2	2.87154e-26	0.661625	0.708	0.44	6.89141e-22
Fbxo4	9.33946e-12	0.6613	0.199	0.088	2.24138e-07
Sord	7.58945e-27	0.660699	0.473	0.207	1.82139e-22
Shisa5	5.88083e-31	0.660647	0.782	0.502	1.41134e-26
Manba	7.08556e-20	0.660096	0.302	0.125	1.70046e-15
Enah	2.20963e-26	0.660071	0.505	0.24	5.3029e-22
Lipa	9.02573e-20	0.659912	0.358	0.162	2.16609e-15
Tecpr2	1.59246e-11	0.659505	0.196	0.088	3.82176e-07
Krtcap2	4.02089e-55	0.65934	0.952	0.853	9.64973e-51
Enox2	5.59482e-09	0.659244	0.103	0.038	0.00013427
Malsu1	1.02748e-26	0.659171	0.512	0.246	2.46585e-22
Lsm10	4.57512e-17	0.658542	0.248	0.099	1.09798e-12
Stard13	4.22287e-17	0.657119	0.469	0.267	1.01345e-12
Dnajc12	3.62136e-09	0.656869	0.123	0.049	8.6909e-05
Tbl1xr1	1.42714e-18	0.656611	0.379	0.183	3.425e-14
Pfkl	2.62441e-16	0.656196	0.257	0.108	6.29831e-12
Hexim2	1.26385e-09	0.656138	0.111	0.04	3.03311e-05
Chst11	5.76689e-22	0.656043	0.667	0.418	1.384e-17
Nid1	4.60154e-29	0.655268	0.867	0.675	1.10432e-24
Kremen1	1.59367e-24	0.65495	0.386	0.161	3.82465e-20
Trim65	1.53376e-08	0.654792	0.102	0.039	0.000368086
Clec2l	5.1797e-10	0.654625	0.158	0.069	1.24308e-05
Mydgf	2.70909e-19	0.654584	0.316	0.133	6.50155e-15
Zfp707	1.95593e-08	0.653654	0.139	0.062	0.000469403
Vps26b	1.88777e-22	0.653609	0.296	0.11	4.53047e-18
Peli3	1.77097e-13	0.653573	0.217	0.092	4.25015e-09
Gramd4	5.17264e-16	0.653079	0.253	0.105	1.24138e-11
Irf5	1.66552e-11	0.653073	0.182	0.078	3.99708e-07
RGD1311946	6.4972e-19	0.65291	0.43	0.214	1.55926e-14
Trappc2l	2.4305e-28	0.652676	0.661	0.375	5.83295e-24
Nudcd2	1.69759e-25	0.652587	0.436	0.196	4.07403e-21
Tigar	1.92581e-09	0.651504	0.119	0.046	4.62175e-05
Slc39a6	7.4947e-27	0.650969	0.611	0.323	1.79865e-22
Efemp2	1.02041e-34	0.650563	0.877	0.664	2.44888e-30
Fkbp8	1.04435e-27	0.649892	0.7	0.401	2.50634e-23
Pgpep1	7.21284e-12	0.649761	0.151	0.057	1.73101e-07
Npc2	2.77481e-46	0.647613	0.954	0.834	6.65926e-42
Lars2	7.00231e-10	0.647318	0.105	0.036	1.68048e-05
Ppt2	9.81891e-13	0.647014	0.173	0.068	2.35644e-08
Gng10	5.6292e-52	0.646608	0.95	0.828	1.35095e-47
Gltp	5.5439e-23	0.64652	0.322	0.121	1.33048e-18
Akr1b8	1.16927e-28	0.646165	0.429	0.186	2.80614e-24
Fez1	4.50756e-15	0.645648	0.266	0.12	1.08177e-10
Nudt9	8.93636e-27	0.645169	0.751	0.475	2.14464e-22
Rnaseh2c	8.39681e-18	0.644999	0.281	0.116	2.01515e-13
Nfkb2	4.11398e-22	0.644434	0.451	0.218	9.87314e-18
Itga1	7.09611e-08	0.644144	0.109	0.045	0.00170299
Tmem214	3.14986e-26	0.64398	0.437	0.189	7.55934e-22
Mterf4	5.2012e-18	0.643968	0.241	0.091	1.24824e-13
Inhbb	5.67793e-07	0.643915	0.113	0.052	0.0136265
Mpzl1	4.04614e-23	0.643307	0.445	0.203	9.71033e-19
Ppp1r3d	1.71051e-10	0.643283	0.116	0.04	4.10505e-06
Fah	1.86484e-07	0.642466	0.1	0.041	0.00447544
Kptn	8.54127e-13	0.642228	0.15	0.053	2.04982e-08
Reep1	1.50225e-09	0.642139	0.149	0.066	3.60524e-05
Gk5	3.30557e-12	0.642045	0.186	0.08	7.93305e-08
Ckap4	4.63951e-38	0.641976	0.931	0.782	1.11344e-33
P4hb	1.48925e-71	0.641215	0.989	0.985	3.57404e-67
Adh5	4.24393e-22	0.641157	0.404	0.182	1.0185e-17
Ubac2	7.45114e-24	0.640929	0.541	0.273	1.7882e-19
Rrp1b	8.02917e-18	0.640771	0.324	0.145	1.92692e-13
RGD1311744	3.38108e-12	0.640583	0.14	0.05	8.11426e-08
Zfp133	8.43943e-16	0.640173	0.214	0.083	2.02538e-11
Nucb2	2.43594e-31	0.638729	0.83	0.573	5.846e-27
Colgalt1	5.02784e-34	0.638528	0.791	0.511	1.20663e-29
Mkks	1.3219e-25	0.638398	0.488	0.227	3.17244e-21
Cd2bp2	2.89697e-18	0.637689	0.341	0.154	6.95245e-14
Hic2	1.45916e-09	0.637541	0.133	0.054	3.50185e-05
Spred2	4.23964e-15	0.637219	0.243	0.106	1.01747e-10
Zfp523	2.55088e-10	0.636922	0.148	0.061	6.12186e-06
Mindy2	3.04667e-11	0.636907	0.174	0.075	7.31171e-07
Tmem208	2.6712e-31	0.636808	0.831	0.615	6.4106e-27
Kctd15	2.40131e-13	0.636184	0.189	0.075	5.7629e-09
Lrrn4cl	1.64536e-17	0.636015	0.622	0.398	3.9487e-13
Stx16	8.52093e-18	0.635863	0.34	0.159	2.04494e-13
Minpp1	9.4915e-23	0.635748	0.462	0.215	2.27787e-18
R3hcc1	3.17113e-14	0.635693	0.249	0.109	7.61039e-10
Sec11c	1.58458e-20	0.635642	0.62	0.381	3.80283e-16
Gipc2	8.09943e-10	0.635034	0.145	0.061	1.94378e-05
Tmem109	1.55304e-17	0.634633	0.464	0.25	3.72713e-13
Fam98c	1.23847e-21	0.633617	0.325	0.131	2.9722e-17
RGD1304622	1.45118e-08	0.633093	0.115	0.046	0.000348269
Det1	4.40719e-10	0.632688	0.131	0.051	1.05768e-05
Susd1	5.41298e-10	0.632453	0.129	0.051	1.29906e-05
Cpxm1	5.97045e-27	0.63207	0.649	0.39	1.43285e-22
Mrps21	4.9871e-34	0.630938	0.804	0.545	1.19685e-29
AABR07001519.1	7.0095e-06	0.630837	0.118	0.061	0.168221
Nme2	6.71301e-87	0.630289	0.993	0.988	1.61106e-82
Antkmt	1.05214e-19	0.63002	0.292	0.116	2.52503e-15
Ndufa8	4.17255e-25	0.629579	0.727	0.453	1.00137e-20
AABR07000398.1	4.52124e-34	0.629351	0.957	0.76	1.08505e-29
Mpg	1.29956e-13	0.628821	0.172	0.064	3.11881e-09
Calhm2	2.06325e-24	0.6288	0.486	0.237	4.9516e-20
Cmss1	1.63562e-09	0.628562	0.112	0.041	3.92532e-05
Atp5mc1	2.36868e-27	0.628284	0.89	0.733	5.6846e-23
Cd1d1	2.71483e-11	0.627439	0.129	0.046	6.51533e-07
Ttyh3	1.84374e-25	0.627192	0.614	0.325	4.42479e-21
Plxnb2	8.46636e-28	0.627175	0.625	0.335	2.03184e-23
Sra1	1.68363e-23	0.625784	0.698	0.43	4.04054e-19
Tsen54	1.55483e-13	0.625635	0.211	0.088	3.73144e-09
Tmed9	1.74211e-48	0.625507	0.962	0.896	4.1809e-44
Skiv2l	2.23275e-11	0.625183	0.126	0.044	5.35839e-07
Rhbdf2	6.844e-12	0.625128	0.118	0.038	1.64249e-07
Bfsp1	5.54605e-13	0.625112	0.193	0.079	1.331e-08
Pi16	2.94574e-13	0.624998	0.272	0.13	7.06948e-09
Itpa	3.18849e-26	0.624975	0.661	0.375	7.65206e-22
Klhl40	6.63702e-14	0.624871	0.225	0.1	1.59282e-09
Nrm	1.16916e-14	0.624316	0.143	0.044	2.80587e-10
Tnfaip1	1.10862e-18	0.624286	0.453	0.225	2.66058e-14
Tmem260	3.36186e-17	0.624081	0.335	0.156	8.06812e-13
Calcrl	5.53992e-23	0.623663	0.36	0.154	1.32952e-18
Cisd3	1.83114e-16	0.62338	0.268	0.113	4.39455e-12
Hadh	3.3792e-09	0.623334	0.184	0.089	8.10975e-05
Rgs12	1.00937e-11	0.623213	0.181	0.077	2.42238e-07
Igdcc4	3.86128e-10	0.622398	0.118	0.043	9.26669e-06
Arl2	6.93558e-13	0.621433	0.192	0.079	1.66447e-08
Pfn1	5.98167e-38	0.620954	0.984	0.972	1.43554e-33
Copz1	4.28633e-28	0.620896	0.728	0.46	1.02868e-23
Thap3	2.50476e-15	0.620528	0.326	0.157	6.01118e-11
Rnase4	3.45697e-21	0.62013	0.34	0.142	8.29638e-17
Daglb	4.16408e-13	0.620101	0.165	0.061	9.99339e-09
Gigyf1	2.13391e-13	0.619902	0.19	0.076	5.12116e-09
Cln8	3.31675e-22	0.619901	0.311	0.12	7.95988e-18
Srd5a3	1.33278e-19	0.619866	0.297	0.12	3.19854e-15
Mapk3	7.89984e-24	0.619709	0.514	0.252	1.89588e-19
Tpmt	8.66768e-17	0.617883	0.352	0.168	2.08016e-12
Med11	1.95296e-10	0.61767	0.158	0.067	4.68691e-06
Mospd3	2.17929e-19	0.617293	0.43	0.211	5.23008e-15
Tsta3	3.37679e-20	0.616652	0.375	0.171	8.10395e-16
Mlst8	1.9657e-08	0.616359	0.114	0.046	0.000471747
Pop5	6.55898e-20	0.61623	0.369	0.166	1.57409e-15
Parp14	1.9441e-20	0.616157	0.513	0.277	4.66564e-16
Smyd5	1.99448e-11	0.615168	0.143	0.054	4.78654e-07
Kdelr1	1.03704e-55	0.615103	0.957	0.838	2.48879e-51
Rpn1	3.35218e-40	0.614864	0.941	0.832	8.0449e-36
Nat1	7.82911e-09	0.614852	0.106	0.039	0.000187891
Ei24	1.08152e-21	0.614291	0.427	0.199	2.59555e-17
Rap2a	2.60046e-21	0.61388	0.369	0.161	6.24085e-17
Mlh3	5.23456e-12	0.613681	0.154	0.059	1.25624e-07
Pcid2	1.55183e-11	0.613443	0.156	0.061	3.72424e-07
Pak1	7.99844e-14	0.612705	0.193	0.077	1.91955e-09
Serf2	6.81807e-70	0.612634	0.996	0.984	1.63627e-65
Triobp	2.04447e-23	0.612466	0.397	0.171	4.90653e-19
Prdm8	4.07362e-06	0.611875	0.109	0.053	0.0977628
Nudt16l1	1.20756e-16	0.611263	0.307	0.138	2.89803e-12
Spg7	5.79243e-17	0.610975	0.268	0.111	1.39013e-12
Anapc5	6.85577e-30	0.610788	0.797	0.518	1.64532e-25
Fbn1	3.46784e-35	0.61059	0.972	0.889	8.32246e-31
Micall1	3.11112e-24	0.60962	0.537	0.264	7.46638e-20
Isca2	8.2649e-19	0.609375	0.419	0.206	1.98349e-14
Slc25a1	9.37987e-17	0.609356	0.238	0.092	2.25108e-12
Slc35c2	2.31629e-16	0.60932	0.313	0.144	5.55886e-12
Ddx56	1.81755e-16	0.608881	0.308	0.14	4.36193e-12
Mien1	8.6634e-21	0.607688	0.441	0.212	2.07913e-16
Aprt	1.60549e-44	0.607431	0.933	0.839	3.85301e-40
Timm22	1.48649e-21	0.606841	0.51	0.258	3.56743e-17
Mcph1	5.4969e-12	0.606743	0.157	0.061	1.3192e-07
Ccs	1.07227e-20	0.606663	0.446	0.221	2.57335e-16
Zbtb45	1.19063e-14	0.606634	0.189	0.071	2.8574e-10
AABR07005588.1	4.60036e-16	0.606242	0.267	0.116	1.10404e-11
Asb7	3.59679e-14	0.605639	0.237	0.103	8.63193e-10
Olfml3	6.29208e-35	0.605445	0.929	0.784	1.51004e-30
St3gal3	2.2789e-18	0.605187	0.332	0.154	5.46913e-14
Naprt	4.52039e-11	0.604841	0.131	0.047	1.08485e-06
Ptgr2	8.51623e-10	0.604805	0.156	0.068	2.04381e-05
Recql5	1.26007e-08	0.604579	0.119	0.049	0.000302403
Tspan14	2.87122e-07	0.604552	0.141	0.07	0.00689065
Stx11	9.58282e-26	0.604381	0.544	0.263	2.29978e-21
Ssr2	1.09411e-33	0.603837	0.938	0.832	2.62576e-29
Cyp2t1	1.65013e-07	0.603633	0.121	0.054	0.00396014
Wdr18	2.69378e-16	0.60339	0.329	0.154	6.4648e-12
Mrpl16	8.30676e-15	0.603364	0.27	0.12	1.99354e-10
Lrrc1	6.0135e-17	0.603333	0.325	0.151	1.44318e-12
Sumo3	1.04789e-23	0.602699	0.638	0.357	2.51484e-19
Endov	6.32288e-10	0.60244	0.133	0.053	1.51743e-05
Gpi	1.18167e-30	0.602233	0.868	0.658	2.83589e-26
Rab15	2.25767e-23	0.601969	0.475	0.23	5.41819e-19
Gne	9.5021e-17	0.601895	0.268	0.112	2.28041e-12
Mocs1	1.42387e-11	0.601587	0.22	0.103	3.41715e-07
Bscl2	7.3491e-22	0.60151	0.349	0.146	1.76371e-17
Aldoa	3.54761e-40	0.601347	0.978	0.941	8.51392e-36
Bloc1s5	2.87012e-15	0.601268	0.211	0.082	6.888e-11
Myl12a	1.02367e-36	0.601049	0.96	0.884	2.45671e-32
Klhl42	9.46515e-12	0.600881	0.245	0.12	2.27154e-07
Atl1	3.62296e-09	0.60082	0.124	0.05	8.69475e-05
Slc37a4	1.34685e-17	0.600802	0.208	0.073	3.2323e-13
Rras	9.29816e-21	0.600381	0.591	0.328	2.23147e-16
Ift46	1.15648e-17	0.600365	0.397	0.192	2.77544e-13
Itgax	6.32182e-19	0.599916	0.263	0.104	1.51717e-14
Mrpl37	2.87986e-18	0.599421	0.401	0.194	6.91137e-14
Stk35	6.13158e-09	0.59908	0.105	0.039	0.000147152
Dbi	3.83636e-36	0.599017	0.951	0.857	9.20688e-32
Plekha4	3.77558e-15	0.598669	0.202	0.077	9.061e-11
Atp5f1a	1.42793e-31	0.598466	0.886	0.695	3.4269e-27
Il6r	3.87141e-17	0.598397	0.365	0.182	9.291e-13
Ndufv1	4.45113e-26	0.598343	0.693	0.407	1.06823e-21
Ppcs	4.54289e-13	0.596933	0.221	0.097	1.09025e-08
Tmed3	2.61848e-42	0.596007	0.946	0.822	6.2841e-38
Pyroxd2	3.51489e-11	0.595458	0.159	0.065	8.43539e-07
Kctd18	6.98409e-17	0.594642	0.322	0.147	1.67611e-12
Lmf2	8.49993e-25	0.594636	0.51	0.245	2.0399e-20
Ilvbl	3.36925e-16	0.594542	0.229	0.09	8.08587e-12
Cnnm3	7.62865e-12	0.594306	0.178	0.074	1.8308e-07
Zfp358	7.41872e-17	0.593782	0.313	0.141	1.78042e-12
Ndufaf6	1.60455e-19	0.593469	0.419	0.2	3.85076e-15
Rbm3	1.11205e-49	0.592588	0.978	0.942	2.66881e-45
Ddb1	7.50019e-31	0.592564	0.88	0.672	1.79997e-26
Mrpl3	8.45506e-23	0.59199	0.483	0.229	2.02913e-18
Rgmb	1.19579e-10	0.59194	0.175	0.077	2.86977e-06
Ciz1	1.29244e-15	0.591495	0.322	0.154	3.10174e-11
Psmg3	6.79078e-24	0.591099	0.499	0.246	1.62972e-19
Btf3	4.12791e-29	0.59068	0.869	0.632	9.90657e-25
Etv6	1.32509e-21	0.590508	0.525	0.277	3.18008e-17
Glb1	1.45243e-28	0.589532	0.743	0.429	3.48567e-24
Tcf3	3.11479e-23	0.58941	0.516	0.254	7.47518e-19
Serp2	1.18132e-11	0.589103	0.169	0.068	2.83504e-07
Cic	8.57567e-17	0.589003	0.287	0.125	2.05807e-12
Preb	1.50125e-18	0.588922	0.333	0.148	3.60284e-14
Cox17	7.91454e-18	0.58867	0.45	0.237	1.89941e-13
Pigp	9.11999e-23	0.588482	0.53	0.272	2.18871e-18
Eva1c	4.02584e-09	0.588381	0.128	0.054	9.66162e-05
Rab7b	1.44328e-19	0.588209	0.435	0.218	3.46373e-15
G6pd	1.34421e-25	0.587991	0.459	0.212	3.22598e-21
Znrf1	4.04758e-23	0.587861	0.537	0.287	9.7138e-19
Igsf8	6.36392e-16	0.586848	0.268	0.115	1.52728e-11
Bag4	2.89073e-07	0.5867	0.12	0.055	0.00693746
Adarb1	1.861e-23	0.586176	0.594	0.322	4.46622e-19
Fscn1	2.21359e-09	0.585374	0.113	0.042	5.31239e-05
Entpd5	1.45742e-14	0.585253	0.234	0.1	3.49767e-10
Tmem70	6.63758e-14	0.585172	0.248	0.111	1.59295e-09
Tsen34l1	1.76591e-21	0.584822	0.532	0.279	4.23801e-17
Mllt6	3.87578e-09	0.584795	0.18	0.088	9.30149e-05
Gtpbp10	4.56236e-07	0.584752	0.115	0.053	0.0109492
Ppm1f	1.05279e-07	0.584657	0.102	0.041	0.0025266
Eral1	2.01601e-11	0.584239	0.146	0.055	4.83822e-07
Inpp5f	4.60774e-19	0.584114	0.37	0.172	1.10581e-14
Tmem134	1.00425e-25	0.583923	0.766	0.473	2.4101e-21
Fkbp10	4.07334e-34	0.583827	0.903	0.757	9.77561e-30
Snx21	1.05075e-16	0.583413	0.285	0.125	2.52169e-12
Sphk2	4.67205e-16	0.583307	0.297	0.135	1.12124e-11
Commd8	5.57385e-22	0.582966	0.551	0.291	1.33767e-17
Shmt2	7.4142e-20	0.582643	0.612	0.359	1.77933e-15
Mllt3	7.90757e-14	0.581974	0.228	0.1	1.89774e-09
Itm2a	3.72538e-07	0.581523	0.661	0.546	0.00894054
Phlda3	1.56333e-26	0.580902	0.861	0.689	3.75185e-22
Zbtb8os	2.55041e-21	0.580739	0.512	0.261	6.12073e-17
Ppil2	1.36498e-16	0.580668	0.302	0.136	3.27581e-12
Lonrf2	9.18185e-09	0.580667	0.117	0.047	0.000220355
Qpctl	3.28928e-15	0.580332	0.212	0.082	7.89394e-11
Nudt8	9.22871e-16	0.580105	0.259	0.11	2.2148e-11
Hgh1	1.21083e-16	0.579841	0.316	0.145	2.90586e-12
Parp9	1.47876e-10	0.57957	0.295	0.162	3.54889e-06
Mrps24	1.50695e-23	0.579352	0.645	0.379	3.61653e-19
Commd2	9.72684e-24	0.579183	0.578	0.305	2.33434e-19
Tmem160	6.42213e-24	0.578866	0.719	0.452	1.54125e-19
Parva	2.90855e-26	0.578187	0.841	0.646	6.98023e-22
Ldhb	9.21806e-12	0.577675	0.214	0.099	2.21224e-07
Wars1	2.66856e-21	0.577561	0.44	0.212	6.40428e-17
Anpep	6.1384e-17	0.577417	0.822	0.685	1.47315e-12
Entpd4	1.53841e-12	0.577001	0.215	0.096	3.69203e-08
Ncln	1.17936e-22	0.576995	0.561	0.283	2.83035e-18
Hibch	2.6365e-10	0.576078	0.198	0.094	6.32734e-06
Dnpep	1.75769e-18	0.575966	0.434	0.218	4.21827e-14
Prrc1	4.12933e-19	0.575669	0.463	0.236	9.90999e-15
Sfxn1	2.42231e-23	0.575489	0.499	0.245	5.8133e-19
Ddx59	3.86549e-11	0.575143	0.137	0.051	9.2768e-07
Art3	2.04645e-09	0.574937	0.233	0.127	4.91127e-05
Ndufa2	2.9089e-34	0.574049	0.883	0.692	6.98106e-30
Gstm1	2.24541e-20	0.573488	0.415	0.196	5.38875e-16
Psmf1	1.07224e-16	0.573454	0.262	0.11	2.57328e-12
Nudt7	3.34366e-08	0.572783	0.17	0.085	0.000802445
Abtb1	8.35747e-08	0.572753	0.116	0.05	0.00200571
Nubp2	4.4575e-22	0.572488	0.463	0.224	1.06976e-17
Stt3a	1.1926e-25	0.572366	0.819	0.614	2.86211e-21
Ptpa	2.13617e-23	0.572032	0.604	0.325	5.12659e-19
Pigh	4.91705e-09	0.571032	0.125	0.051	0.000118004
Cinp	7.40792e-13	0.570858	0.211	0.09	1.77783e-08
Plod1	1.32109e-25	0.570715	0.777	0.522	3.17049e-21
Lclat1	1.26522e-07	0.570624	0.139	0.066	0.0030364
LOC691995	1.57703e-15	0.570578	0.41	0.227	3.78471e-11
Cnpy2	6.40091e-46	0.570447	0.953	0.861	1.53615e-41
Ppip5k2	1.45371e-09	0.57041	0.28	0.155	3.48877e-05
Pkm	3.98881e-11	0.570325	0.491	0.314	9.57275e-07
Zfp532	5.3553e-14	0.57025	0.29	0.141	1.28522e-09
Tcta	1.42596e-12	0.570075	0.215	0.096	3.42217e-08
Rnaseh2a	9.13275e-10	0.569782	0.143	0.06	2.19177e-05
Focad	2.38198e-15	0.569481	0.286	0.13	5.71652e-11
Gtf3c3	1.11628e-14	0.569147	0.235	0.1	2.67896e-10
Ttc19	2.03226e-20	0.568639	0.495	0.253	4.87723e-16
Gramd2b	2.50959e-19	0.568438	0.394	0.192	6.02277e-15
Dhrs3	5.48438e-18	0.567803	0.716	0.496	1.3162e-13
Sirt6	1.56899e-13	0.567783	0.222	0.095	3.76541e-09
Arf5	3.4311e-64	0.566764	0.982	0.939	8.23429e-60
Gfer	2.03564e-18	0.566758	0.461	0.236	4.88532e-14
Mest	4.31839e-05	0.566296	0.105	0.056	1
Marveld1	4.52912e-23	0.566038	0.487	0.235	1.08694e-18
Loxl2	4.18569e-30	0.565814	0.82	0.563	1.00452e-25
AABR07066700.1	1.10117e-09	0.565763	0.105	0.037	2.6427e-05
Tnc	7.96816e-08	0.565232	0.618	0.486	0.00191228
Hddc2	2.39924e-15	0.565055	0.331	0.158	5.75793e-11
Ctu1	1.92799e-16	0.563818	0.269	0.112	4.62699e-12
Smarcd2	5.71743e-20	0.563792	0.487	0.251	1.37213e-15
Wwp2	2.88234e-09	0.563742	0.149	0.066	6.91733e-05
Tamm41	9.78538e-09	0.563668	0.139	0.061	0.000234839
Msi2	2.71129e-12	0.563199	0.254	0.123	6.50683e-08
Cryl1	2.07588e-07	0.563183	0.134	0.064	0.00498191
Smarcal1	3.30043e-11	0.563077	0.125	0.043	7.9207e-07
Suclg1	1.68181e-23	0.563061	0.735	0.472	4.03618e-19
St3gal2	3.6788e-13	0.563012	0.266	0.126	8.82874e-09
Reep4	3.26649e-12	0.562864	0.17	0.068	7.83924e-08
Grpel2	1.24434e-16	0.562743	0.332	0.156	2.9863e-12
Plpp6	1.05213e-13	0.562724	0.186	0.073	2.525e-09
Ebp	7.44e-15	0.562143	0.29	0.133	1.78553e-10
Dock5	3.39413e-16	0.561764	0.334	0.164	8.14558e-12
Wdr11	1.11541e-11	0.561053	0.168	0.068	2.67688e-07
Mecr	1.45798e-08	0.56102	0.109	0.042	0.0003499
Camkk1	2.51689e-11	0.560938	0.179	0.077	6.04029e-07
Slc38a9	2.90914e-13	0.560721	0.234	0.105	6.98164e-09
Chchd6	2.05348e-17	0.558868	0.257	0.104	4.92815e-13
Coq7	6.77771e-11	0.558802	0.156	0.063	1.62658e-06
Pip4k2c	1.92016e-11	0.558716	0.217	0.102	4.60819e-07
Polr3h	4.67358e-19	0.558705	0.475	0.239	1.12161e-14
Mrpl17	8.58201e-31	0.558543	0.879	0.668	2.0596e-26
AABR07026893.1	9.6851e-09	0.558162	0.139	0.061	0.000232433
Mrps26	8.0734e-19	0.558057	0.499	0.262	1.93754e-14
Gss	2.67161e-14	0.557371	0.415	0.233	6.4116e-10
B3galnt1	1.1349e-24	0.55736	0.774	0.522	2.72366e-20
Samm50	1.28863e-18	0.557027	0.437	0.217	3.09258e-14
Scn1b	9.80584e-22	0.556721	0.581	0.311	2.3533e-17
Mblac1	2.51969e-12	0.556717	0.149	0.054	6.04699e-08
Dtymk	9.86668e-17	0.556412	0.303	0.135	2.36791e-12
Uxt	2.44015e-19	0.556105	0.387	0.178	5.85612e-15
Mpv17	4.72137e-10	0.555896	0.131	0.051	1.13308e-05
Ndufs8	1.70415e-22	0.555886	0.702	0.454	4.08978e-18
Hdac8	3.15163e-09	0.555776	0.214	0.11	7.5636e-05
Mrpl18	6.82838e-19	0.555722	0.559	0.304	1.63874e-14
G6pc3	3.31983e-24	0.555698	0.42	0.182	7.96727e-20
Nmi	4.83857e-10	0.555477	0.116	0.042	1.16121e-05
Cdc42ep4	1.52646e-21	0.555175	0.628	0.383	3.66336e-17
Psat1	3.78668e-20	0.554724	0.49	0.253	9.08765e-16
As3mt	7.95954e-12	0.554691	0.203	0.09	1.91021e-07
Diaph3	3.7952e-11	0.554468	0.176	0.076	9.10811e-07
Atp5f1d	4.7388e-28	0.553444	0.893	0.736	1.13726e-23
Hsd17b11	1.52404e-22	0.553078	0.692	0.409	3.65754e-18
Mfsd6	3.05331e-07	0.552903	0.127	0.061	0.00732764
Fbln5	5.88693e-18	0.552089	0.392	0.194	1.41281e-13
Zer1	2.91237e-13	0.551936	0.185	0.073	6.98939e-09
Ccdc97	6.76605e-16	0.551487	0.37	0.181	1.62378e-11
Fig4	1.13682e-10	0.550688	0.137	0.053	2.72825e-06
Cd82	6.28671e-17	0.550582	0.562	0.343	1.50875e-12
Hmces	1.82112e-23	0.550472	0.754	0.492	4.3705e-19
Cln6	1.33877e-08	0.550287	0.103	0.039	0.000321293
Ndufs3	1.06038e-22	0.549855	0.584	0.319	2.54482e-18
Dpy19l1	1.29478e-17	0.549832	0.548	0.307	3.10734e-13
AABR07025010.1	2.27181e-17	0.549148	0.592	0.366	5.45213e-13
Cd74	1.29441e-20	0.548901	0.362	0.158	3.10646e-16
Traf1	6.62489e-07	0.548894	0.137	0.068	0.0158991
RT1-Db1	3.36888e-16	0.548359	0.228	0.089	8.08498e-12
Msto1	2.41241e-10	0.548277	0.126	0.046	5.78955e-06
Map1b	4.68133e-25	0.547783	0.795	0.55	1.12347e-20
Herc3	8.64748e-15	0.547036	0.256	0.113	2.07531e-10
Mrpl2	1.87597e-11	0.546994	0.212	0.096	4.50214e-07
Vps39	3.0621e-11	0.546686	0.197	0.089	7.34874e-07
LOC691921	6.17863e-16	0.546606	0.243	0.098	1.48281e-11
Ints3	7.50772e-09	0.546499	0.201	0.103	0.000180178
Ykt6	3.13806e-17	0.546392	0.408	0.204	7.53104e-13
Rdh11	1.70465e-14	0.546359	0.305	0.146	4.091e-10
Ypel4	2.50965e-06	0.545881	0.101	0.046	0.0602292
Bloc1s1	1.09879e-28	0.545526	0.846	0.62	2.63698e-24
Alkbh3	4.93199e-19	0.545362	0.592	0.344	1.18363e-14
Pgs1	3.04933e-15	0.544453	0.374	0.189	7.3181e-11
Tmem256	1.16868e-19	0.54444	0.653	0.408	2.80472e-15
RGD1563941	4.2965e-16	0.544288	0.243	0.097	1.03112e-11
Maged1	9.54613e-26	0.54408	0.831	0.632	2.29098e-21
Arhgef40	2.29719e-14	0.543886	0.275	0.128	5.51302e-10
Snx10	2.09607e-08	0.543734	0.104	0.04	0.000503037
Hist1h2an	2.36833e-11	0.54347	0.141	0.053	5.68375e-07
Fto	3.51378e-21	0.543225	0.786	0.542	8.43272e-17
Fstl1	3.07425e-54	0.543221	0.99	0.962	7.3779e-50
Tnk2	3.8834e-10	0.543206	0.154	0.065	9.31976e-06
Efemp1	5.11211e-11	0.543174	0.378	0.232	1.22686e-06
Tmem258b	1.77561e-22	0.543139	0.724	0.461	4.26129e-18
Tpm4	4.63117e-15	0.542493	0.648	0.441	1.11143e-10
Nol12	6.58395e-16	0.542414	0.446	0.237	1.58008e-11
Sil1	1.94725e-19	0.542412	0.307	0.127	4.67321e-15
Dmkn	2.02496e-10	0.542207	0.16	0.071	4.8597e-06
Lrrc8c	8.21269e-21	0.542014	0.693	0.436	1.97096e-16
Zfp639	1.05462e-13	0.541957	0.288	0.139	2.53099e-09
Kctd2	2.29042e-12	0.5417	0.184	0.075	5.49678e-08
Idh3g	1.19085e-18	0.541688	0.449	0.227	2.85792e-14
Jak2	6.10138e-19	0.541512	0.738	0.487	1.46427e-14
Uaca	4.52932e-11	0.541308	0.212	0.1	1.08699e-06
Josd2	4.64537e-18	0.541249	0.506	0.276	1.11484e-13
Pik3r2	2.09094e-09	0.541131	0.174	0.081	5.01806e-05
AABR07055776.1	5.77451e-07	0.541124	0.112	0.051	0.0138582
Slc17a5	1.11433e-23	0.541066	0.528	0.264	2.67428e-19
Cox6a1	7.06199e-41	0.540692	0.959	0.889	1.69481e-36
Cacfd1	1.48318e-19	0.540401	0.539	0.287	3.55948e-15
Tango2	7.68357e-15	0.53966	0.302	0.144	1.84398e-10
Aldh3a2	5.4093e-13	0.539557	0.183	0.073	1.29818e-08
Cybrd1	1.9438e-19	0.539437	0.501	0.26	4.66493e-15
Metap1d	5.71616e-08	0.539081	0.143	0.068	0.00137182
Tmem120b	1.05406e-07	0.538583	0.103	0.042	0.00252964
Rwdd3	6.05625e-08	0.53789	0.109	0.045	0.00145344
Orai1	1.27736e-16	0.537717	0.459	0.246	3.06553e-12
Hpf1	1.40808e-16	0.537061	0.366	0.181	3.37924e-12
Brcc3	1.03035e-14	0.536942	0.412	0.22	2.47275e-10
Pusl1	5.01082e-17	0.536736	0.332	0.154	1.20255e-12
Atp13a1	3.53398e-21	0.535886	0.427	0.2	8.4812e-17
Kcnk5	9.3933e-07	0.535838	0.146	0.077	0.022543
Actb	6.06899e-36	0.535797	0.984	0.962	1.4565e-31
Srpx	8.94921e-25	0.535727	0.788	0.549	2.14772e-20
Dnajc22	3.01853e-11	0.535697	0.142	0.054	7.24418e-07
Slc2a13	8.47496e-23	0.535494	0.518	0.264	2.03391e-18
Ice2	3.24422e-09	0.535002	0.169	0.079	7.7858e-05
Mrps27	1.08202e-12	0.534982	0.228	0.102	2.59673e-08
Acp6	1.65848e-10	0.534928	0.202	0.095	3.9802e-06
Sp100	8.63928e-12	0.534649	0.198	0.087	2.07334e-07
Nek1	1.65849e-14	0.534138	0.231	0.097	3.9802e-10
Smim1	4.89606e-12	0.533506	0.184	0.077	1.17501e-07
Gin1	5.29126e-11	0.533441	0.22	0.105	1.26985e-06
Lmx1a	6.98398e-12	0.532024	0.12	0.039	1.67609e-07
Mpv17l2	7.23684e-19	0.53195	0.549	0.305	1.73677e-14
Cyb5r4	1.02251e-16	0.531449	0.492	0.268	2.45392e-12
LOC691143	7.26381e-13	0.531299	0.169	0.065	1.74324e-08
Prpf19	1.9609e-19	0.531123	0.557	0.306	4.70596e-15
Selenof	4.75337e-45	0.530297	0.963	0.893	1.14076e-40
Hopx	1.81466e-09	0.530118	0.235	0.125	4.35501e-05
Tbc1d1	1.19017e-18	0.530072	0.39	0.189	2.8563e-14
Tmem101	2.18093e-13	0.529497	0.227	0.098	5.23401e-09
Lman1	4.35584e-21	0.529451	0.808	0.614	1.04536e-16
Zfyve19	7.5989e-09	0.529156	0.163	0.076	0.000182366
Tax1bp3	2.14243e-27	0.528681	0.851	0.612	5.14162e-23
Cab39l	1.3818e-17	0.528675	0.419	0.211	3.31617e-13
Hars2	1.74233e-05	0.528645	0.101	0.05	0.418143
Galnt10	2.92627e-14	0.528179	0.273	0.125	7.02276e-10
Tmem179b	4.77696e-20	0.527773	0.493	0.246	1.14642e-15
Tmem110	2.85747e-13	0.527761	0.2	0.083	6.85763e-09
Paqr4	2.77678e-07	0.527282	0.121	0.055	0.00666401
Rnaseh1	1.32584e-20	0.527273	0.333	0.138	3.18188e-16
Cdc42ep5	9.12036e-16	0.52716	0.301	0.136	2.1888e-11
Clic1	2.48322e-31	0.527074	0.94	0.835	5.95947e-27
Necab3	9.06306e-08	0.527055	0.108	0.045	0.00217504
Traf3	1.74283e-21	0.526966	0.558	0.305	4.18261e-17
Pabpc4	1.94753e-32	0.526958	0.904	0.714	4.67387e-28
Glipr2	9.76195e-10	0.526926	0.184	0.088	2.34277e-05
Eif4ebp1	1.38003e-21	0.526821	0.791	0.562	3.31193e-17
Map4k3	1.1189e-17	0.52635	0.492	0.266	2.68525e-13
Apobec3	3.58098e-08	0.526226	0.128	0.056	0.000859399
Tor1b	8.27977e-13	0.526148	0.211	0.091	1.98706e-08
RGD1311739	4.33583e-08	0.525962	0.153	0.072	0.00104056
Nsf	3.63511e-19	0.525656	0.479	0.25	8.72389e-15
Adck1	9.14956e-10	0.525646	0.133	0.054	2.1958e-05
Lmna	8.5703e-34	0.525205	0.987	0.972	2.05679e-29
Fkbp14	9.82827e-21	0.525029	0.612	0.358	2.35869e-16
Rfxank	9.78572e-08	0.524479	0.121	0.054	0.00234847
Zfp329	5.64629e-09	0.524421	0.144	0.063	0.000135505
Anp32a.1	2.63144e-11	0.5239	0.198	0.089	6.3152e-07
Smim14	1.50916e-29	0.523836	0.892	0.692	3.62184e-25
Tbc1d31	2.41384e-09	0.523764	0.137	0.057	5.79297e-05
St3gal1	1.64635e-17	0.523557	0.596	0.36	3.95107e-13
Dffa	4.74771e-12	0.523366	0.233	0.108	1.1394e-07
Cryzl1	1.23439e-14	0.522846	0.234	0.099	2.9624e-10
Atg7	2.79945e-17	0.522556	0.327	0.15	6.7184e-13
Gstk1	7.73453e-09	0.52238	0.163	0.076	0.000185621
Ift88	1.99726e-10	0.522367	0.205	0.096	4.79322e-06
Calr	3.5402e-37	0.522034	0.989	0.981	8.49613e-33
Casp7	4.08855e-13	0.521908	0.37	0.2	9.81211e-09
Plxna1	4.73837e-18	0.521615	0.497	0.27	1.13716e-13
Pim1	5.90644e-14	0.521536	0.214	0.09	1.41749e-09
Gpr180	1.59439e-16	0.521211	0.422	0.218	3.82639e-12
Smpd4	3.04711e-09	0.52101	0.138	0.059	7.31276e-05
Rogdi	2.26039e-11	0.519999	0.153	0.059	5.42472e-07
B9d2	1.48587e-09	0.519789	0.163	0.073	3.56594e-05
Bloc1s2	7.52926e-18	0.519785	0.518	0.282	1.80695e-13
Selenoi	2.92705e-21	0.519617	0.361	0.154	7.02463e-17
Ppp6r2	1.01955e-09	0.519549	0.179	0.083	2.44682e-05
Sult5a1	1.13435e-10	0.519261	0.189	0.085	2.72233e-06
Coa4	1.35208e-14	0.519087	0.252	0.11	3.24486e-10
Retreg2	8.1821e-10	0.519025	0.222	0.111	1.96362e-05
Dapk3	6.80718e-16	0.518425	0.435	0.233	1.63366e-11
Armc6	2.47336e-14	0.518368	0.244	0.107	5.93581e-10
Fdps	1.1337e-16	0.518218	0.668	0.422	2.72077e-12
Alg2	1.18913e-10	0.517984	0.158	0.066	2.8538e-06
Gcnt1	6.17258e-06	0.517895	0.105	0.051	0.148136
Derl2	7.27892e-26	0.517239	0.535	0.254	1.74687e-21
Asnsd1	3.71755e-18	0.517114	0.48	0.252	8.92174e-14
Tkt	6.9942e-26	0.516893	0.868	0.654	1.67854e-21
Kxd1	2.50267e-20	0.516252	0.425	0.202	6.00615e-16
Mical2	1.37933e-27	0.516085	0.548	0.265	3.31025e-23
Commd7	9.74952e-21	0.515936	0.445	0.21	2.33979e-16
Smim11a	1.59257e-19	0.515931	0.551	0.296	3.822e-15
Slc22a18	3.82136e-10	0.515887	0.235	0.121	9.17088e-06
Cmas	1.96955e-18	0.515022	0.449	0.226	4.72673e-14
Eml2	1.22544e-11	0.514632	0.152	0.058	2.94094e-07
Sec22a	1.91645e-18	0.513917	0.401	0.197	4.59929e-14
Pcolce	3.24666e-37	0.513907	0.986	0.972	7.79166e-33
Col20a1	2.08146e-07	0.513282	0.104	0.044	0.0049953
Mfsd3	1.41803e-15	0.513234	0.185	0.065	3.40313e-11
Aagab	2.36121e-12	0.513065	0.216	0.096	5.66666e-08
Myh9l1	7.67617e-09	0.513016	0.213	0.111	0.00018422
Tmem138	1.97292e-12	0.512781	0.171	0.068	4.73482e-08
Herpud1	2.06479e-18	0.512707	0.684	0.433	4.9553e-14
Ccdc124	5.5286e-21	0.51249	0.659	0.386	1.32681e-16
Plekhb2	1.60954e-19	0.512457	0.544	0.304	3.86272e-15
Dpm2	2.68011e-23	0.511857	0.561	0.284	6.432e-19
Rcc1	3.76851e-08	0.511816	0.171	0.085	0.000904405
Ascc1	2.11479e-21	0.510887	0.54	0.282	5.07529e-17
Ndufa9	5.14133e-20	0.510643	0.534	0.282	1.23387e-15
Pdgfc	2.51208e-24	0.510426	0.427	0.197	6.02874e-20
Il10rb	5.55776e-18	0.510166	0.337	0.153	1.33381e-13
Dnajb11	7.34202e-20	0.510162	0.703	0.443	1.76201e-15
Psmb3	1.10379e-22	0.50981	0.89	0.719	2.649e-18
Rpa1	1.36965e-07	0.509546	0.11	0.047	0.00328702
Ebf2	8.793e-13	0.509084	0.25	0.119	2.11023e-08
Armc10	1.8176e-10	0.50903	0.248	0.127	4.36207e-06
Anks1a	8.9743e-10	0.509019	0.139	0.057	2.15374e-05
Rab27b	3.13959e-12	0.508878	0.166	0.065	7.5347e-08
AABR07071876.1	1.70533e-19	0.508722	0.625	0.354	4.09263e-15
Saysd1	2.24133e-16	0.508478	0.264	0.111	5.37896e-12
Ugcg	1.58593e-13	0.508242	0.708	0.495	3.80608e-09
Hdhd5	1.77291e-11	0.508207	0.19	0.083	4.25481e-07
Alg5	1.37858e-22	0.508072	0.743	0.489	3.30846e-18
Snx17	4.11525e-18	0.507892	0.446	0.225	9.8762e-14
Hpcal1	1.27304e-17	0.50772	0.41	0.203	3.05516e-13
Tnks2	5.22938e-16	0.507716	0.413	0.211	1.255e-11
Serhl2	6.84564e-09	0.506721	0.142	0.063	0.000164288
Fbh1	5.30075e-17	0.506468	0.493	0.264	1.27213e-12
Lrrc8d	1.67202e-10	0.506394	0.188	0.086	4.01268e-06
Plaat3	5.06797e-19	0.505969	0.59	0.336	1.21626e-14
Icmt	6.37645e-16	0.505795	0.259	0.109	1.53028e-11
Chn2	6.78296e-10	0.505471	0.154	0.067	1.62784e-05
Anapc13	4.012e-20	0.505223	0.71	0.458	9.6284e-16
Fech	5.86367e-11	0.505181	0.16	0.066	1.40722e-06
Tnip1	6.77182e-19	0.504592	0.493	0.264	1.62517e-14
Guk1	4.77625e-20	0.504514	0.787	0.546	1.14625e-15
LOC108348120	3.14004e-14	0.504374	0.291	0.137	7.53578e-10
Npr1	2.57749e-12	0.503606	0.191	0.081	6.18571e-08
Cmtm3	6.32998e-20	0.503345	0.669	0.394	1.51913e-15
Fbxl8	7.8886e-10	0.503165	0.156	0.068	1.89318e-05
Orai3	1.6948e-09	0.502351	0.143	0.061	4.06735e-05
Capn10	1.95221e-11	0.502077	0.191	0.083	4.68511e-07
Rgs19	7.83514e-20	0.501962	0.428	0.208	1.88035e-15
Prdx4	9.89179e-34	0.501827	0.936	0.766	2.37393e-29
Txndc15	1.85472e-20	0.501705	0.666	0.377	4.45114e-16
Lamtor2	3.5907e-24	0.501462	0.839	0.631	8.61731e-20
Gstm4	1.4066e-10	0.501319	0.142	0.056	3.3757e-06
Ndufb3	1.16653e-21	0.501306	0.65	0.371	2.79956e-17
Arfgap1	2.77777e-19	0.501204	0.559	0.298	6.66638e-15
Uqcrq	8.3934e-27	0.501197	0.917	0.815	2.01433e-22
Gli2	1.11976e-13	0.501174	0.525	0.334	2.68731e-09
Serpinb6a	9.83782e-26	0.500047	0.956	0.838	2.36098e-21
Mdm2	2.52988e-05	-0.500009	0.86	0.815	0.607147
Syf2	7.04557e-23	-0.501327	0.897	0.884	1.69087e-18
Arl6ip6	0.069342	-0.501596	0.379	0.346	1
Mxd1	0.181687	-0.50252	0.207	0.21	1
Mcub	3.70999e-05	-0.502595	0.659	0.604	0.89036
Dip2b	0.0156407	-0.503068	0.526	0.468	1
Atrnl1	0.00645089	-0.503236	0.576	0.532	1
Wdr82	0.0562485	-0.504315	0.281	0.211	1
Cfap36	0.00474291	-0.504459	0.531	0.491	1
Dipk1a	8.37032e-06	-0.505963	0.49	0.491	0.200879
Ubap2	7.19144e-10	-0.506389	0.758	0.714	1.72587e-05
Prkaa1	0.0160286	-0.506663	0.509	0.447	1
Polr3f	0.553599	-0.506737	0.162	0.14	1
RGD1560341	0.0402071	-0.506868	0.461	0.403	1
Grk5	1.51284e-07	-0.50698	0.699	0.701	0.00363067
U2af2	0.850385	-0.508505	0.277	0.242	1
LOC100909712	2.07729e-08	-0.509026	0.79	0.736	0.00049853
Nck1	2.04253e-12	-0.509568	0.86	0.786	4.90186e-08
Etfdh	0.979593	-0.510176	0.248	0.22	1
Hnrnpdl	0.00426794	-0.510462	0.572	0.502	1
Prpf39	2.30911e-06	-0.510826	0.702	0.64	0.0554164
Abcf1	4.95318e-11	-0.510921	0.77	0.719	1.18871e-06
AABR07034438.1	0.0454993	-0.511088	0.277	0.279	1
Tcp11l2	1.49699e-09	-0.511314	0.775	0.714	3.59262e-05
Ddx46	2.98284e-07	-0.512664	0.662	0.612	0.00715853
Phlda1	0.0034946	-0.512919	0.587	0.555	1
Kmt2e	8.41886e-06	-0.512994	0.771	0.693	0.202044
Sgcd	0.710801	-0.513568	0.329	0.28	1
Fzd1	0.153154	-0.514094	0.191	0.153	1
Pygo1	0.122292	-0.514517	0.167	0.13	1
Gan	0.0468391	-0.514965	0.115	0.083	1
Sync	0.099986	-0.515414	0.1	0.075	1
Socs1	0.373612	-0.515602	0.189	0.161	1
Cdo1	0.243567	-0.515785	0.187	0.193	1
Ctsc	0.466484	-0.517323	0.114	0.099	1
Khdc4	9.45705e-06	-0.517326	0.608	0.562	0.22696
Ube2s	4.67967e-19	-0.517561	0.92	0.882	1.12307e-14
Ltbp1	1.27555e-09	-0.517885	0.84	0.811	3.0612e-05
Adk	3.28661e-05	-0.518014	0.762	0.694	0.788754
Smc5	0.000250514	-0.518019	0.625	0.56	1
Tle1	0.298177	-0.518025	0.339	0.306	1
Snx13	0.460909	-0.518361	0.394	0.339	1
Bcl9l	0.31408	-0.518584	0.116	0.096	1
Rexo1	0.730768	-0.518705	0.312	0.259	1
Mob1a	6.41237e-15	-0.518793	0.815	0.77	1.5389e-10
Eif2s2	8.61986e-51	-0.519176	0.966	0.973	2.06868e-46
Coq10b	9.25828e-12	-0.519256	0.772	0.743	2.2219e-07
Tnnt3	0.456342	-0.519322	0.252	0.236	1
Slc16a1	0.923413	-0.519764	0.372	0.314	1
Pls3	1.92445e-09	-0.520011	0.797	0.741	4.61848e-05
Thoc1	0.00080131	-0.520272	0.56	0.508	1
Rnf8	0.669994	-0.520861	0.197	0.168	1
Vezf1	0.00223459	-0.521114	0.521	0.47	1
Zswim6	0.863406	-0.521511	0.124	0.118	1
Rbm27	1.07121e-12	-0.521949	0.749	0.715	2.5708e-08
Ap4s1	0.607655	-0.522124	0.251	0.229	1
Tmem251	0.00886416	-0.52271	0.489	0.439	1
Ptpn3	0.0416832	-0.522735	0.472	0.435	1
Ankh	0.0764956	-0.523323	0.25	0.195	1
Daam1	0.0189572	-0.523475	0.499	0.455	1
Cdk12	4.61507e-09	-0.523553	0.759	0.692	0.000110757
Srsf10	5.82323e-19	-0.523667	0.846	0.788	1.39752e-14
AABR07005618.1	0.452439	-0.524996	0.157	0.133	1
Socs4	0.891695	-0.525118	0.334	0.28	1
Taf1	0.829092	-0.525808	0.399	0.333	1
Nbn	0.00228496	-0.526066	0.59	0.519	1
Kansl1	8.11416e-11	-0.526683	0.813	0.789	1.94732e-06
Mafk	0.226322	-0.527117	0.456	0.39	1
Zcchc2	0.593514	-0.527952	0.317	0.282	1
Steap4	0.119076	-0.528243	0.158	0.17	1
Tob2	0.832265	-0.528459	0.349	0.296	1
Pi4k2a	0.0619543	-0.528732	0.334	0.318	1
Rgs3	0.58869	-0.52876	0.211	0.204	1
Arl6ip1	2.54118e-05	-0.529515	0.625	0.569	0.609858
Uvrag	2.51339e-11	-0.529918	0.77	0.733	6.03189e-07
Prim1	0.147599	-0.530139	0.192	0.151	1
Fam102b	0.484005	-0.530901	0.386	0.34	1
Lmbrd2	0.0817561	-0.531415	0.373	0.347	1
Gkap1	6.33538e-05	-0.531447	0.556	0.519	1
Rps19l2	9.37849e-21	-0.532181	0.863	0.825	2.25074e-16
Arhgap17	5.18614e-16	-0.53259	0.872	0.835	1.24462e-11
H3f3b	9.95213e-38	-0.532925	0.94	0.923	2.38841e-33
Acox1	0.773667	-0.533364	0.355	0.291	1
Mapkbp1	0.970007	-0.533374	0.368	0.304	1
Chac2	0.872472	-0.533531	0.145	0.136	1
Rb1	0.0229933	-0.533857	0.379	0.367	1
Trappc10	4.44746e-06	-0.534219	0.577	0.54	0.106735
Clec11a	0.0362044	-0.534314	0.273	0.291	1
Tor1aip1	2.44234e-07	-0.534587	0.677	0.614	0.00586138
Huwe1	5.39246e-10	-0.535178	0.768	0.731	1.29414e-05
Rad9b	0.185956	-0.535264	0.128	0.103	1
Tex10	0.00213783	-0.535279	0.582	0.518	1
Dnm1l	0.000946966	-0.535328	0.572	0.514	1
Cyb5r1	0.692176	-0.535435	0.237	0.202	1
Nrde2	0.618047	-0.535561	0.217	0.184	1
Zeb1	6.66239e-11	-0.536754	0.838	0.804	1.59891e-06
Zfc3h1	9.30648e-13	-0.538094	0.801	0.785	2.23346e-08
Tm4sf1	0.000167065	-0.539191	0.329	0.369	1
Ago3	0.988793	-0.539469	0.269	0.233	1
Ints13	0.461279	-0.539674	0.416	0.35	1
Gclm	0.24316	-0.539827	0.348	0.317	1
Sumo4	1.32418e-14	-0.54018	0.754	0.71	3.17789e-10
Mysm1	0.0173228	-0.54046	0.52	0.457	1
Col6a1	1.80663e-19	-0.542375	0.909	0.891	4.33574e-15
Ak6	4.18968e-10	-0.542901	0.754	0.703	1.00548e-05
Gtpbp8	0.191515	-0.544279	0.203	0.161	1
Tomm70	0.0542095	-0.544532	0.401	0.367	1
Phlpp2	0.984314	-0.544783	0.287	0.251	1
Gab2	1.96341e-09	-0.544914	0.673	0.694	4.71198e-05
Kpna4	5.96648e-18	-0.544976	0.791	0.785	1.4319e-13
Fermt2	4.36153e-32	-0.545825	0.942	0.941	1.04672e-27
Syt6	0.0274397	-0.546299	0.103	0.073	1
Ptbp2	2.69255e-14	-0.546702	0.753	0.747	6.46185e-10
Cd302	7.67317e-11	-0.54742	0.596	0.624	1.84148e-06
Nup160	0.451036	-0.547434	0.13	0.132	1
Plekha5	3.33816e-16	-0.548086	0.813	0.789	8.01126e-12
Tmem131	0.0294898	-0.548267	0.461	0.416	1
Nup85	0.744417	-0.548775	0.187	0.163	1
Simc1	0.784961	-0.549933	0.15	0.142	1
Aimp1	9.55325e-15	-0.550377	0.804	0.761	2.29268e-10
Tcp11l1	0.220528	-0.550603	0.204	0.165	1
Psen2	0.164177	-0.550807	0.184	0.146	1
Atrip	0.29757	-0.550888	0.103	0.084	1
Rp9	0.98027	-0.55125	0.402	0.328	1
Slc9b1	0.714146	-0.551432	0.123	0.122	1
Tra2a	1.47865e-14	-0.55281	0.834	0.807	3.5486e-10
Chd1	7.05198e-10	-0.553005	0.695	0.653	1.69241e-05
Prkacb	0.133251	-0.553365	0.382	0.361	1
Crybg3	0.710598	-0.554101	0.17	0.15	1
Arhgap32	5.19896e-06	-0.554566	0.575	0.561	0.12477
Acyp1	0.351251	-0.554569	0.2	0.164	1
Ptpn21	0.277534	-0.554838	0.143	0.117	1
AABR07054400.1	0.615272	-0.554852	0.205	0.19	1
Rbbp4	4.42921e-16	-0.554894	0.759	0.727	1.06297e-11
Utp6	0.630676	-0.555059	0.315	0.276	1
Dhfr	0.0156797	-0.555172	0.122	0.084	1
Herc6	0.607654	-0.555289	0.144	0.143	1
Hadha	3.26496e-15	-0.555534	0.832	0.779	7.83557e-11
Hsf2	9.72481e-06	-0.555557	0.605	0.561	0.233386
Pnrc1	4.4611e-34	-0.556373	0.956	0.947	1.07062e-29
Kank1	0.876682	-0.556861	0.269	0.239	1
Vcl	1.58218e-20	-0.557368	0.904	0.871	3.79708e-16
Robo1	0.449981	-0.55803	0.245	0.236	1
Kpna5	0.371246	-0.55817	0.378	0.33	1
Rpl39	0.193477	-0.55871	0.145	0.115	1
AABR07021704.1	0.101348	-0.559178	0.152	0.118	1
Ikzf5	0.783733	-0.561433	0.31	0.265	1
AABR07026317.1	0.687618	-0.561498	0.26	0.216	1
Hnrnph2	0.0770992	-0.561826	0.375	0.341	1
Phtf1	0.0623704	-0.562485	0.36	0.266	1
Nup155	0.995894	-0.562611	0.175	0.159	1
Raver2	0.290335	-0.562645	0.214	0.211	1
Rbbp7	2.37131e-19	-0.563158	0.799	0.783	5.6909e-15
Cep295	0.912434	-0.563224	0.368	0.305	1
Ppat	0.00480886	-0.564208	0.64	0.559	1
Inip	0.578959	-0.565041	0.236	0.197	1
Ncl	4.00146e-48	-0.565135	0.97	0.98	9.60309e-44
Ppfibp2	0.636422	-0.565652	0.139	0.123	1
Fgf7	0.186055	-0.565891	0.169	0.179	1
Eea1	3.76507e-25	-0.566365	0.871	0.864	9.03579e-21
App	1.50976e-27	-0.566494	0.979	0.98	3.62327e-23
Rpl30	4.55907e-96	-0.566754	0.984	0.974	1.09413e-91
Camk1d	8.79979e-21	-0.566784	0.852	0.861	2.11186e-16
N4bp2l2	4.76615e-12	-0.56749	0.748	0.722	1.14383e-07
Lrig3	0.0706147	-0.567792	0.329	0.318	1
Rbpj	1.081e-16	-0.567956	0.827	0.779	2.59429e-12
Zfp24	0.0201202	-0.568031	0.441	0.396	1
Vegfb	0.0858519	-0.568178	0.327	0.311	1
AABR07054370.1	3.41189e-11	-0.568541	0.653	0.643	8.1882e-07
Timm9	0.135568	-0.568877	0.455	0.389	1
Sobp	0.0677516	-0.568972	0.232	0.239	1
Nsun6	0.100626	-0.569422	0.127	0.097	1
Cenpc	0.00026393	-0.56945	0.518	0.488	1
Lnx1	0.197045	-0.569482	0.325	0.307	1
RGD1564664	0.958863	-0.569702	0.27	0.251	1
Ube2q2	2.13101e-05	-0.570126	0.579	0.538	0.51142
Prkx	0.34588	-0.570228	0.186	0.153	1
Vash2	0.757722	-0.570693	0.185	0.173	1
Rsrp1	1.39892e-07	-0.57099	0.751	0.725	0.00335727
Mylip	3.78467e-16	-0.57143	0.883	0.868	9.08283e-12
Lonrf3	0.0379496	-0.571991	0.173	0.192	1
Sash1	2.5644e-15	-0.572079	0.699	0.708	6.15431e-11
Rnf214	0.439399	-0.572148	0.183	0.175	1
Kalrn	7.40644e-05	-0.573234	0.339	0.379	1
Rnpc3	0.0183874	-0.573612	0.501	0.441	1
AABR07065438.1	5.85631e-93	-0.574039	0.985	0.994	1.40546e-88
Hivep3	0.861577	-0.574642	0.191	0.172	1
Tmed5	0.000116546	-0.574819	0.531	0.496	1
Mfsd14b	0.016873	-0.575079	0.384	0.366	1
Tfpi2	3.33105e-07	-0.57641	0.871	0.85	0.00799418
Psmd10	0.460419	-0.576988	0.158	0.133	1
Mef2a	1.31577e-22	-0.577215	0.879	0.873	3.15773e-18
Tle4	0.595261	-0.577551	0.142	0.126	1
Mgst1	0.554639	-0.579396	0.211	0.178	1
Slc20a1	5.25258e-13	-0.579602	0.822	0.787	1.26057e-08
Wac	1.00217e-30	-0.581022	0.853	0.882	2.4051e-26
LOC108352650	7.06739e-139	-0.581034	1	0.999	1.6961e-134
Ice1	0.578153	-0.581245	0.42	0.359	1
Secisbp2l	1.17552e-18	-0.581881	0.825	0.804	2.82112e-14
Spty2d1	0.00786484	-0.582258	0.51	0.464	1
Cpxm2	0.0203814	-0.582835	0.129	0.158	1
Arid4b	0.409248	-0.582852	0.173	0.144	1
Lemd3	0.976637	-0.582977	0.214	0.192	1
Med26	0.168044	-0.583277	0.306	0.286	1
Nfic	0.366172	-0.584085	0.148	0.123	1
Smchd1	1.11216e-10	-0.5849	0.675	0.647	2.66906e-06
Mis18a	0.157415	-0.585105	0.127	0.1	1
Rnf6	0.000246396	-0.586191	0.543	0.493	1
Sfr1	1.59667e-42	-0.587221	0.984	0.976	3.83184e-38
Hbegf	0.116931	-0.587276	0.241	0.25	1
LOC499643	0.0734969	-0.58815	0.268	0.266	1
Maf	0.506381	-0.588508	0.336	0.296	1
Cd9	9.61056e-72	-0.588551	0.995	0.997	2.30644e-67
AABR07027575.1	0.0284718	-0.588869	0.35	0.346	1
Ppip5k1	1.4231e-13	-0.589417	0.74	0.696	3.41529e-09
Rev3l	0.596093	-0.590076	0.328	0.289	1
Smad7	0.45775	-0.590862	0.142	0.143	1
Dgkd	0.103206	-0.590901	0.319	0.303	1
Zc2hc1a	0.360154	-0.591459	0.104	0.088	1
Dstn	1.54607e-46	-0.591865	0.965	0.973	3.7104e-42
Zfp385b	0.189757	-0.592083	0.116	0.094	1
Cux1	0.00111473	-0.592265	0.405	0.402	1
Clk1	7.82804e-22	-0.59285	0.843	0.819	1.87865e-17
Fubp1	5.58294e-06	-0.592868	0.64	0.584	0.133985
Zadh2	0.754975	-0.593017	0.288	0.249	1
Celf2	3.90484e-12	-0.59336	0.638	0.674	9.37124e-08
Pcna	7.36986e-11	-0.594182	0.699	0.661	1.76869e-06
Dlc1	2.87394e-09	-0.595036	0.626	0.612	6.89717e-05
Slk	6.74295e-17	-0.595638	0.738	0.739	1.61824e-12
AABR07072108.1	0.83069	-0.596029	0.161	0.143	1
Atp6v1b2	2.33373e-15	-0.596196	0.83	0.804	5.60072e-11
Fhl1	0.227415	-0.596892	0.316	0.294	1
Irs1	0.376645	-0.597132	0.118	0.099	1
Lpar1	2.59665e-12	-0.597343	0.779	0.757	6.23171e-08
Islr	8.41295e-07	-0.59741	0.556	0.574	0.0201902
RT1-M3-1	0.506991	-0.600082	0.176	0.15	1
mrpl9	0.22403	-0.600855	0.26	0.246	1
AABR07070046.1	0.594332	-0.60133	0.405	0.372	1
Ilf3	1.61958e-16	-0.60318	0.745	0.718	3.88683e-12
Rtn4r	0.652594	-0.603542	0.108	0.096	1
Txlng	0.804448	-0.603727	0.319	0.266	1
Tead3	0.155727	-0.60467	0.101	0.078	1
Rbbp6	2.34136e-16	-0.605494	0.778	0.753	5.61902e-12
LOC102555377	0.254422	-0.605624	0.151	0.123	1
Lmo4	0.00123542	-0.605733	0.594	0.529	1
Ecpas	1.49683e-17	-0.605987	0.84	0.815	3.59225e-13
Sp4	0.862203	-0.607633	0.178	0.161	1
Pdzrn3	1.40315e-14	-0.608	0.707	0.737	3.36743e-10
Glud1	1.60244e-21	-0.608222	0.927	0.904	3.84569e-17
Sdc2	8.5304e-22	-0.608603	0.871	0.861	2.04721e-17
Shoc2	4.38591e-16	-0.610181	0.727	0.703	1.05257e-11
Midn	0.481606	-0.610358	0.123	0.104	1
Acan	3.56341e-07	-0.610362	0.114	0.191	0.00855183
Rdx	1.20643e-09	-0.610427	0.694	0.642	2.89531e-05
Brd9	0.630687	-0.610842	0.313	0.271	1
Fbxo30	2.38498e-07	-0.611087	0.612	0.576	0.00572371
Dgat2	0.0405887	-0.611411	0.184	0.202	1
Wdr43	5.80399e-17	-0.611716	0.805	0.767	1.3929e-12
Son	9.4569e-47	-0.611718	0.962	0.965	2.26956e-42
Hnrnpa3	2.00963e-05	-0.614	0.568	0.536	0.482291
Acaca	0.0726952	-0.615425	0.279	0.279	1
Eed	0.000970614	-0.618226	0.498	0.452	1
Rtf1	2.30449e-31	-0.619083	0.88	0.884	5.53055e-27
Eif5b	3.99559e-12	-0.619165	0.712	0.663	9.58903e-08
Luc7l3	1.32624e-11	-0.619452	0.649	0.653	3.18285e-07
Senp2	0.211303	-0.620468	0.335	0.305	1
Antxr1	0.000180079	-0.621725	0.479	0.468	1
C1qtnf2	0.107849	-0.621794	0.294	0.282	1
Cat	0.00118247	-0.621968	0.549	0.487	1
Topbp1	0.620304	-0.622187	0.194	0.166	1
Dock8	0.150789	-0.622631	0.179	0.187	1
Nsa2	1.3112e-43	-0.623138	0.947	0.937	3.14675e-39
Iqcg	0.138155	-0.623164	0.207	0.209	1
Cmtm4	0.211067	-0.623575	0.33	0.303	1
Nlgn2	0.519681	-0.624627	0.121	0.104	1
Suco	3.31939e-13	-0.625366	0.716	0.697	7.96621e-09
Tmem47	2.45721e-05	-0.625428	0.45	0.449	0.589705
Nrxn2	8.55979e-05	-0.625479	0.063	0.108	1
Pcyox1	0.710309	-0.62711	0.115	0.103	1
Top1	7.33235e-20	-0.628489	0.773	0.786	1.75969e-15
RGD1305178	0.00183323	-0.629014	0.476	0.433	1
Med21	0.000128065	-0.629314	0.737	0.647	1
Ppial4d	0.00120622	-0.630371	0.412	0.396	1
Ube2i	0.990728	-0.630962	0.243	0.211	1
H1f4	0.450135	-0.63126	0.189	0.16	1
Ssbp2	0.132429	-0.631696	0.4	0.368	1
Kmt5a	0.00112803	-0.633045	0.466	0.431	1
Kitlg	4.14249e-05	-0.633692	0.575	0.541	0.994157
Fosl1	1.84785e-11	-0.635004	0.819	0.769	4.43467e-07
Mosmo	0.872894	-0.635354	0.14	0.132	1
Mitf	7.8654e-15	-0.635986	0.671	0.703	1.88762e-10
Bcl7b	7.68052e-08	-0.636428	0.588	0.552	0.00184325
Srsf2	4.75678e-40	-0.637672	0.937	0.947	1.14158e-35
Mob1b	0.00987167	-0.639935	0.362	0.351	1
Utp11	3.30869e-13	-0.64018	0.72	0.671	7.94052e-09
LOC100910790	0.277878	-0.640392	0.429	0.388	1
Ing3	0.108523	-0.641525	0.376	0.34	1
Carnmt1	0.00232703	-0.642669	0.455	0.425	1
Ankrd12	5.16e-14	-0.642838	0.749	0.725	1.23835e-09
Bdp1	4.40971e-13	-0.643443	0.696	0.672	1.05829e-08
Enpp2	0.00105825	-0.643498	0.145	0.189	1
Kat14	0.00424329	-0.643706	0.493	0.445	1
Lrfn4	0.76188	-0.645362	0.235	0.207	1
Atp6v1e1	1.98564e-25	-0.64538	0.833	0.819	4.76534e-21
Ftl1	2.51367e-60	-0.645952	0.998	1	6.03256e-56
Atp2b4	0.0252857	-0.646096	0.294	0.297	1
Ccdc137	0.00768991	-0.64643	0.343	0.335	1
Lsm6	0.7759	-0.646787	0.148	0.132	1
Slc25a36	0.0147178	-0.646823	0.362	0.347	1
Il17d	0.00379803	-0.647445	0.332	0.336	1
Dync1i2	3.94523e-44	-0.647455	0.924	0.912	9.46815e-40
Pnisr	3.42307e-15	-0.647563	0.728	0.722	8.21503e-11
Trim59	0.418234	-0.647888	0.115	0.097	1
AABR07026311.1	1.84458e-25	-0.648312	0.815	0.832	4.42681e-21
Angpt1	0.101978	-0.649881	0.089	0.105	1
Gpsm2	0.126189	-0.65029	0.206	0.212	1
Mettl7a	0.532743	-0.650837	0.161	0.139	1
Stmn1	0.00351042	-0.651024	0.419	0.406	1
Klhl11	0.654654	-0.651211	0.116	0.104	1
Angptl4	2.24337e-19	-0.651244	0.794	0.806	5.38387e-15
Colec12	2.37193e-30	-0.651296	0.832	0.872	5.69239e-26
Hectd2	1.55241e-05	-0.651678	0.495	0.503	0.372563
Lpcat2	0.435453	-0.652003	0.289	0.267	1
AABR07043748.1	2.66918e-18	-0.653103	0.713	0.702	6.40576e-14
AABR07040864.1	0.589246	-0.653579	0.153	0.15	1
Pabpn1	9.85822e-21	-0.654569	0.778	0.751	2.36587e-16
Ddx21	2.73112e-23	-0.654771	0.835	0.81	6.55442e-19
Myef2	0.0478408	-0.655427	0.286	0.284	1
AABR07044408.1	0.449485	-0.655507	0.111	0.095	1
Adamts15	0.687155	-0.655575	0.151	0.135	1
Nfil3	0.309224	-0.655956	0.317	0.291	1
Paxbp1	0.170864	-0.656128	0.336	0.307	1
Cpm	0.0620518	-0.656769	0.115	0.134	1
Tob1	5.3183e-10	-0.656951	0.629	0.632	1.27634e-05
Tceal1	0.290858	-0.657702	0.115	0.123	1
Arid5b	7.29328e-14	-0.658162	0.763	0.74	1.75032e-09
Gnl3	1.21242e-31	-0.658268	0.855	0.854	2.90969e-27
Brd1	5.92519e-32	-0.658885	0.881	0.874	1.42199e-27
Klf5	0.719334	-0.660214	0.113	0.102	1
Tmub1	0.610414	-0.660383	0.151	0.131	1
Usp18	0.540354	-0.661399	0.098	0.101	1
Klf9	2.81049e-19	-0.663219	0.778	0.766	6.7449e-15
Kctd1	2.98612e-05	-0.663433	0.419	0.432	0.71664
Kpna1	1.54145e-16	-0.664124	0.724	0.709	3.69932e-12
Afdn	0.0517583	-0.66426	0.361	0.341	1
Mtmr10	0.0140605	-0.665239	0.45	0.418	1
LOC306766	5.78388e-06	-0.666169	0.476	0.462	0.138807
Fnbp4	5.45696e-22	-0.666345	0.759	0.745	1.30962e-17
Col18a1	1.69352e-08	-0.667119	0.467	0.502	0.000406429
Elmo1	0.00301468	-0.668041	0.338	0.353	1
Hnrnpll	1.48808e-06	-0.66971	0.631	0.576	0.0357124
Btaf1	2.63925e-17	-0.670119	0.722	0.712	6.33393e-13
AABR07021955.1	0.893169	-0.67095	0.133	0.125	1
Pkp4	0.000342159	-0.671934	0.346	0.367	1
Arl4a	2.91691e-26	-0.671977	0.927	0.905	7.00029e-22
Rmdn1	0.474267	-0.673683	0.233	0.196	1
Igfbp7	1.28569e-52	-0.673762	0.928	0.952	3.08553e-48
Slc2a12	0.409513	-0.674289	0.121	0.125	1
Rabgap1l	4.10567e-31	-0.67531	0.867	0.908	9.8532e-27
AABR07029605.1	1.60211e-20	-0.675535	0.74	0.719	3.84491e-16
Atxn7l3	0.725022	-0.676531	0.106	0.095	1
Rdm1	0.28487	-0.676533	0.243	0.234	1
Msx1	0.00560086	-0.677324	0.398	0.396	1
Cry1	1.07065e-06	-0.678491	0.417	0.439	0.0256946
Dnajc17	0.331924	-0.678696	0.225	0.211	1
Rnd3	6.16914e-18	-0.678891	0.737	0.755	1.48053e-13
AABR07053516.1	0.621802	-0.67917	0.251	0.225	1
Slbp	6.95235e-07	-0.680294	0.576	0.539	0.0166849
Abi3bp	2.41191e-10	-0.682291	0.895	0.886	5.78835e-06
Eif3j	1.4331e-59	-0.68238	0.947	0.939	3.43931e-55
Cep128	0.492754	-0.68405	0.121	0.104	1
Timp3	0.000517928	-0.685755	0.356	0.395	1
Thoc7	1.27727e-28	-0.685772	0.878	0.843	3.06532e-24
Marcks	3.71687e-15	-0.68714	0.896	0.858	8.92011e-11
Ralgps2	0.835883	-0.687367	0.195	0.171	1
Gpbp1l2	0.497775	-0.687677	0.22	0.205	1
AABR07033887.1	0.57343	-0.688372	0.146	0.142	1
RGD1305938	0.510032	-0.691385	0.184	0.175	1
Bambi	0.603734	-0.6925	0.205	0.179	1
Pkn2	3.60641e-44	-0.693524	0.938	0.928	8.65503e-40
Tsc22d1	1.08645e-05	-0.695027	0.89	0.821	0.260737
Lrba	9.6051e-08	-0.695461	0.276	0.344	0.00230513
Braf	0.000192157	-0.695866	0.461	0.445	1
Rflnb	0.000423483	-0.696565	0.341	0.361	1
Rassf3	0.852683	-0.696826	0.1	0.092	1
Terf1	0.139971	-0.69701	0.337	0.313	1
Srrm2	1.17632e-61	-0.697182	0.956	0.967	2.82305e-57
Pappa1	4.1926e-05	-0.698153	0.158	0.22	1
Dnajb9	1.58372e-40	-0.699068	0.92	0.911	3.80077e-36
Ror1	0.763642	-0.700499	0.125	0.112	1
Jmjd1c	4.6097e-45	-0.700664	0.96	0.965	1.10628e-40
Cep76	0.158868	-0.700776	0.24	0.232	1
Il11	0.00378838	-0.701748	0.209	0.242	1
Cpq	3.08053e-37	-0.70225	0.908	0.892	7.39295e-33
Ddx3	1.79564e-16	-0.702637	0.688	0.678	4.30936e-12
LOC100911486	0.00017259	-0.703616	0.221	0.277	1
Rps6ka5	0.498787	-0.703751	0.197	0.189	1
Kctd20	0.622913	-0.704358	0.105	0.092	1
Leng1	0.0955003	-0.705843	0.198	0.2	1
Pnn	5.66346e-25	-0.707098	0.768	0.774	1.35917e-20
Zfp207	2.90798e-14	-0.708342	0.681	0.66	6.97887e-10
Six1	0.0503025	-0.709253	0.157	0.174	1
Snw1	2.31484e-08	-0.709754	0.523	0.508	0.000555539
Ank2	0.00130144	-0.709888	0.525	0.489	1
Serinc1	0.000139699	-0.710346	0.458	0.433	1
Frk	1.08401e-11	-0.711704	0.66	0.653	2.60151e-07
Inhba	6.33921e-07	-0.71345	0.65	0.679	0.0152135
Zfp629	2.54756e-11	-0.715025	0.627	0.609	6.11388e-07
Me3	0.0214453	-0.715041	0.132	0.157	1
Aoc3	3.58643e-26	-0.716907	0.706	0.768	8.60708e-22
Gabpb2	0.67385	-0.717497	0.108	0.106	1
Plekhm2	3.55237e-12	-0.717558	0.541	0.568	8.52534e-08
Naa50	2.30501e-31	-0.718485	0.831	0.828	5.53179e-27
Zfp326	2.52689e-14	-0.718697	0.625	0.646	6.06427e-10
Zhx3	0.76696	-0.719373	0.126	0.113	1
Kansl1l	6.52053e-07	-0.72099	0.47	0.498	0.0156486
Gabarapl2	2.47135e-45	-0.722554	0.954	0.941	5.93099e-41
AABR07001099.2	0.907952	-0.725071	0.152	0.136	1
Lias	0.164531	-0.725272	0.108	0.084	1
Arhgap6	0.557912	-0.725484	0.107	0.109	1
Kpna2	0.785033	-0.725841	0.164	0.154	1
Ppp1r14a	0.0933673	-0.727453	0.178	0.189	1
Npc1	9.77157e-34	-0.727961	0.84	0.853	2.34508e-29
Filip1l	0.422693	-0.730054	0.179	0.175	1
Ythdc2	0.778834	-0.732713	0.189	0.166	1
Fap	9.42773e-14	-0.732922	0.715	0.696	2.26256e-09
Nbl1	1.23949e-48	-0.734206	0.931	0.946	2.97465e-44
Wee1	0.17531	-0.734365	0.159	0.168	1
Zdhhc8	0.832823	-0.734482	0.144	0.13	1
Dnajb6	3.01789e-48	-0.73457	0.877	0.888	7.24263e-44
Afg3l2	1.84152e-10	-0.73469	0.608	0.587	4.41946e-06
Pik3r1	0.0013897	-0.734895	0.462	0.441	1
Ptpn4	8.67323e-11	-0.73524	0.51	0.55	2.08149e-06
Gprc5a	3.30481e-06	-0.737552	0.631	0.6	0.0793122
Terf2	0.0213131	-0.73766	0.28	0.279	1
Nfe2l1	2.57445e-14	-0.737846	0.595	0.586	6.17842e-10
Rsbn1	3.00288e-05	-0.738865	0.435	0.432	0.72066
Nabp1	0.679408	-0.741541	0.111	0.098	1
Otud6b	0.00274897	-0.741561	0.357	0.353	1
Spats2l	3.65075e-05	-0.74173	0.375	0.392	0.876143
Igfbp4	4.90679e-12	-0.742308	0.549	0.598	1.17758e-07
Gem	2.98768e-06	-0.742441	0.607	0.591	0.0717012
Cwc25	1.47297e-05	-0.742834	0.497	0.478	0.353498
Galm	0.186564	-0.743237	0.166	0.17	1
MT-Mt-atp8	1.75485e-48	-0.74415	0.925	0.928	4.21146e-44
Tbx15	3.82805e-12	-0.744981	0.65	0.646	9.18695e-08
Zfp385d	5.73432e-09	-0.746849	0.685	0.685	0.000137618
Pfkfb3	0.409496	-0.748337	0.17	0.171	1
Rbm22	4.83664e-10	-0.748933	0.525	0.521	1.16075e-05
Rab3gap1	0.270378	-0.750465	0.211	0.205	1
Trim44	0.0594679	-0.75081	0.27	0.265	1
Eepd1	0.653263	-0.751978	0.105	0.104	1
Dmpk	0.625831	-0.752264	0.132	0.129	1
Gabarapl1	4.93132e-36	-0.752446	0.864	0.867	1.18347e-31
Fastkd2	0.64757	-0.754685	0.151	0.143	1
Nasp	5.46647e-37	-0.755358	0.91	0.884	1.3119e-32
Ntn1	1.19525e-17	-0.757017	0.172	0.314	2.86848e-13
Ubox5	2.93302e-05	-0.757138	0.319	0.204	0.703895
Ahr	0.0244552	-0.757317	0.145	0.17	1
Skap2	0.0075075	-0.759159	0.334	0.334	1
Zbtb6	0.169429	-0.76062	0.245	0.237	1
AABR07044925.1	0.000185503	-0.761592	0.363	0.372	1
Egr1	0.349776	-0.761802	0.183	0.184	1
Wdr78	0.968906	-0.76583	0.126	0.117	1
Ptma	0.0102592	-0.768051	0.346	0.327	1
Ccdc112	1.30197e-10	-0.768332	0.481	0.523	3.1246e-06
AABR07006333.1	0.02041	-0.770203	0.331	0.316	1
Hk1	0.00112012	-0.770968	0.348	0.35	1
Letm2	0.815658	-0.771103	0.225	0.2	1
Abcb4	0.482728	-0.771804	0.165	0.165	1
Crebrf	4.76362e-24	-0.772112	0.7	0.726	1.14322e-19
Slc12a2	0.00733022	-0.774196	0.352	0.343	1
Dctn4	1.65073e-16	-0.774754	0.595	0.609	3.96158e-12
Sorbs1	0.133762	-0.777609	0.091	0.104	1
Rad18	0.00139229	-0.778889	0.415	0.402	1
Tpst1	2.86979e-06	-0.780594	0.421	0.434	0.0688721
Ecrg4	9.68678e-13	-0.78188	0.475	0.559	2.32473e-08
Uchl3.1	5.96456e-06	-0.782823	0.44	0.441	0.143143
Prkcg	0.0248835	-0.784239	0.204	0.225	1
Aebp1	2.79588e-82	-0.785397	0.99	0.997	6.70982e-78
AABR07024972.1	0.964896	-0.786365	0.132	0.123	1
Cpne8	2.02382e-12	-0.786637	0.56	0.598	4.85696e-08
Kdsr	0.55056	-0.786759	0.2	0.188	1
Rpl37	2.24386e-152	-0.787112	0.98	0.985	5.38504e-148
LOC108348082	0.41209	-0.787512	0.137	0.136	1
Acadsb	0.020081	-0.787818	0.212	0.227	1
Vamp2	0.146508	-0.788181	0.23	0.226	1
Nr4a3	0.49131	-0.79322	0.172	0.168	1
Mier3	0.0127697	-0.794702	0.308	0.305	1
Acyp2	0.0013495	-0.796731	0.339	0.35	1
Sh2d4a	0.00200937	-0.797104	0.197	0.231	1
Vps4a	1.35932e-19	-0.797914	0.603	0.618	3.26222e-15
Dab2	2.65717e-21	-0.798196	0.691	0.713	6.37693e-17
Prg4	3.57493e-11	-0.798797	0.684	0.723	8.57947e-07
Lrp1	2.19395e-57	-0.799485	0.968	0.973	5.26527e-53
Cxcl2	0.318774	-0.802426	0.432	0.365	1
Oasl	0.295696	-0.802994	0.11	0.091	1
Twsg1	8.03035e-09	-0.803985	0.433	0.467	0.00019272
Rgcc	0.000349268	-0.805762	0.438	0.451	1
Serping1	9.78596e-41	-0.806112	0.893	0.918	2.34853e-36
LOC108349682	8.31839e-13	-0.806388	0.558	0.561	1.99633e-08
Thrb	1.82062e-05	-0.807354	0.289	0.333	0.43693
Dgkh	0.00511077	-0.808049	0.184	0.213	1
Hnrnpa2b1	5.43852e-39	-0.808943	0.764	0.825	1.30519e-34
Usf3	0.120087	-0.809396	0.17	0.176	1
Cry2	0.00199113	-0.810087	0.271	0.287	1
Igsf10	4.65464e-07	-0.811489	0.675	0.649	0.0111707
Nrp2	3.97491e-10	-0.812303	0.383	0.439	9.53939e-06
AABR07032622.1	0.357429	-0.81447	0.108	0.112	1
Tpd52	0.211223	-0.821946	0.101	0.111	1
Pcf11	0.000131081	-0.822375	0.404	0.401	1
Fgl2	1.91324e-17	-0.822376	0.669	0.719	4.59158e-13
Ccl4	0.810171	-0.825979	0.229	0.198	1
[truncated: 242 more rows]

## Sheet: Il6+ (Cont vs. Clod)
gene	p_val	avg_log2FC	pct.1	pct.2	p_val_adj
Msln	1.42249e-15	2.67747	0.128	0.029	3.41384e-11
Plac8	1.65105e-19	1.86394	0.195	0.055	3.96236e-15
Ikbke	4.49763e-11	1.66733	0.107	0.029	1.07939e-06
Chst1	1.84969e-11	1.64371	0.111	0.03	4.43908e-07
Adam23	1.76059e-11	1.59	0.15	0.055	4.22525e-07
Rarb	5.2183e-08	1.50425	0.126	0.053	0.00125234
Wnt2	1.59345e-11	1.42416	0.148	0.052	3.82411e-07
RT1-T24-3	3.07394e-18	1.42406	0.23	0.081	7.37715e-14
RT1-Bb	2.03049e-12	1.37848	0.124	0.034	4.87297e-08
Mfsd6	8.51342e-09	1.36169	0.101	0.033	0.000204314
Poll	9.79065e-09	1.3374	0.117	0.043	0.000234966
Eln	5.67863e-13	1.32395	0.591	0.43	1.36281e-08
Elk3	9.11366e-10	1.24378	0.124	0.044	2.18719e-05
Tmem117	2.13339e-08	1.21369	0.106	0.038	0.000511993
Tek	1.21303e-07	1.19054	0.139	0.064	0.00291116
Cnrip1	2.3949e-09	1.17514	0.129	0.049	5.74751e-05
Kcnq5	6.68172e-09	1.16948	0.156	0.072	0.000160355
C1qtnf6	3.5625e-17	1.16408	0.366	0.194	8.54965e-13
Qprt	8.54654e-20	1.16227	0.302	0.122	2.05108e-15
Aagab	1.84174e-09	1.15214	0.135	0.052	4.41999e-05
Mcoln2	6.85931e-06	1.14941	0.101	0.047	0.164617
Ifit3	0.0296709	1.13544	0.121	0.089	1
Zfp64	5.00253e-07	1.11002	0.106	0.043	0.0120056
Fdxr	1.0199e-09	1.10502	0.153	0.064	2.44766e-05
Rnaseh2c	7.91369e-08	1.10415	0.126	0.053	0.00189921
Lrrc17	3.20053e-11	1.08743	0.18	0.075	7.68095e-07
Tmlhe	5.43079e-07	1.08327	0.1	0.04	0.0130334
Fam167a	3.75481e-09	1.07549	0.163	0.072	9.01118e-05
Rps10.1	1.49634e-37	1.07269	0.589	0.275	3.59106e-33
Il34	1.78278e-13	1.0697	0.308	0.156	4.27849e-09
C1qtnf7	4.05605e-17	1.05614	0.43	0.246	9.7341e-13
Clec2l	4.95803e-10	1.03525	0.18	0.08	1.18988e-05
AABR07000398.1	3.5322e-56	1.01891	0.945	0.681	8.47692e-52
Ccn4	1.44221e-07	1.01591	0.139	0.063	0.00346115
LOC689959	2.11452e-09	1.00856	0.125	0.045	5.07464e-05
Ndn	8.2416e-12	0.997346	0.204	0.089	1.9779e-07
Vegfd	1.37995e-10	0.987232	0.23	0.114	3.31173e-06
C1qtnf3	7.05627e-08	0.982416	0.254	0.153	0.00169343
Tac3	1.24668e-10	0.979355	0.202	0.094	2.9919e-06
Cplx2	6.79664e-12	0.971737	0.198	0.085	1.63113e-07
LOC302192	3.23222e-07	0.96334	0.252	0.156	0.007757
Rdh14	2.25169e-07	0.962096	0.121	0.052	0.00540384
Atg10	1.89912e-06	0.960779	0.105	0.045	0.0455769
Pde6d	5.70904e-06	0.959868	0.118	0.058	0.137011
Zfp524	6.42846e-07	0.957281	0.122	0.055	0.0154277
Gngt2	1.95711e-05	0.952172	0.123	0.064	0.469687
AC095947.3	7.03569e-19	0.951346	0.371	0.172	1.6885e-14
Abca4	5.92865e-06	0.951131	0.119	0.059	0.142282
Wfdc1	3.1543e-15	0.938595	0.679	0.545	7.57e-11
Stx16	3.71014e-10	0.935974	0.217	0.105	8.90395e-06
Tppp3	2.52583e-08	0.933372	0.262	0.154	0.000606174
Atp8a1	2.25137e-14	0.923717	0.312	0.156	5.40306e-10
Vgll3	4.68998e-10	0.922388	0.165	0.07	1.12555e-05
Hs3st5	7.34997e-15	0.92177	0.339	0.18	1.76392e-10
Plin3	3.88338e-07	0.918089	0.103	0.041	0.00931972
Dbp	7.55514e-06	0.916549	0.113	0.053	0.181316
RGD1560455	1.79738e-07	0.911515	0.115	0.048	0.00431353
Lgals3bp	6.9556e-30	0.91102	0.614	0.344	1.66928e-25
Tinagl1	3.58769e-06	0.897124	0.115	0.054	0.0861009
Fuca2	1.99843e-09	0.894449	0.154	0.064	4.79602e-05
Rbp1	9.23574e-11	0.893523	0.149	0.055	2.21648e-06
Vps33a	2.06482e-07	0.890821	0.106	0.041	0.00495536
Hes6	2.62539e-06	0.890774	0.11	0.049	0.0630068
Cep57l1	4.89252e-05	0.879583	0.103	0.051	1
Armc10	5.19125e-08	0.876324	0.137	0.059	0.00124585
Piezo2	3.98006e-08	0.87517	0.177	0.089	0.000955175
Mt1m	5.47545e-16	0.868446	0.429	0.237	1.31405e-11
Asb7	4.24391e-06	0.866999	0.12	0.059	0.10185
Urod	3.62708e-08	0.866689	0.137	0.059	0.000870462
Adam12	1.35576e-09	0.856276	0.351	0.226	3.25368e-05
Tpbg	2.55423e-16	0.854494	0.317	0.149	6.12991e-12
B4galt7	1.9324e-07	0.853672	0.138	0.062	0.00463756
Galnt16	6.57702e-12	0.852727	0.369	0.222	1.57842e-07
St6gal1	5.73798e-10	0.847135	0.244	0.126	1.37706e-05
Tmem98	5.61804e-07	0.846649	0.174	0.092	0.0134827
Cd276	1.6859e-13	0.846178	0.35	0.186	4.04599e-09
Abhd6	2.38494e-08	0.84579	0.142	0.061	0.000572362
Tmem14a	9.52412e-11	0.838721	0.227	0.108	2.28569e-06
RT1-M3-1	3.38826e-07	0.834279	0.159	0.08	0.00813149
Ccl7	4.73984e-25	0.832089	0.836	0.634	1.13752e-20
Entpd5	1.61709e-08	0.83127	0.168	0.079	0.000388084
Il18r1	7.93188e-08	0.830682	0.149	0.07	0.00190357
St3gal3	2.92059e-07	0.825994	0.214	0.123	0.00700912
Slc38a9	5.54785e-06	0.824733	0.109	0.051	0.133143
Fibp	3.89843e-09	0.82302	0.195	0.093	9.35584e-05
RT1-A2	2.78432e-21	0.822307	0.475	0.241	6.68208e-17
Ppm1m	8.71479e-07	0.814979	0.115	0.05	0.0209146
Tmem241	2.83072e-06	0.812101	0.139	0.071	0.0679345
Zfp52	3.44123e-05	0.811108	0.1	0.049	0.82586
RT1-Da	3.11358e-14	0.810045	0.286	0.133	7.47229e-10
Pcdha13	1.6473e-09	0.808962	0.293	0.169	3.95335e-05
AABR07031089.1	1.13713e-11	0.808222	0.262	0.127	2.72899e-07
P3h1	6.79677e-15	0.803551	0.366	0.19	1.63116e-10
Lmbr1l	8.99238e-08	0.797856	0.143	0.065	0.00215808
Gipc1	1.25188e-13	0.794892	0.288	0.139	3.0044e-09
Fabp3	2.00357e-07	0.790957	0.117	0.049	0.00480837
Mtap	5.43324e-10	0.788284	0.274	0.151	1.30392e-05
Mapk3	1.78375e-10	0.787251	0.28	0.153	4.28082e-06
Slc12a6	3.46596e-08	0.787044	0.163	0.076	0.000831796
Retreg2	3.4326e-06	0.786549	0.107	0.048	0.0823789
Btbd19	2.36196e-10	0.785802	0.217	0.102	5.66847e-06
Tnip1	9.51879e-14	0.785506	0.403	0.231	2.28441e-09
Zdhhc1	7.43596e-06	0.784654	0.106	0.049	0.178456
Slc29a3	3.33655e-14	0.782563	0.363	0.195	8.0074e-10
Amacr	1.59499e-05	0.781817	0.105	0.05	0.382782
Fhl2	1.14167e-13	0.780168	0.253	0.112	2.7399e-09
Bcat2	1.37587e-05	0.776656	0.119	0.06	0.330195
Vopp1	4.15512e-08	0.775439	0.19	0.096	0.000997186
Arhgap44	1.04101e-08	0.774737	0.261	0.15	0.000249831
LOC100360791	2.31248e-65	0.773714	0.95	0.81	5.54973e-61
Scn1b	4.22115e-15	0.772006	0.407	0.215	1.01303e-10
Rarg	2.04237e-06	0.770714	0.171	0.093	0.0490149
Dpep1	0.000341806	0.769567	0.138	0.085	1
Fbxl6	1.03827e-08	0.76712	0.198	0.098	0.000249175
Cant1	5.92369e-09	0.766306	0.149	0.062	0.000142163
Erg28	1.22776e-07	0.765342	0.148	0.068	0.0029465
AC128848.1	3.58939e-15	0.764959	0.44	0.258	8.61418e-11
Mlycd	1.74482e-09	0.764595	0.171	0.074	4.18739e-05
Commd5	5.96851e-07	0.764535	0.13	0.06	0.0143238
Sdc1	1.04462e-07	0.764431	0.173	0.088	0.00250699
P2rx4	2.61601e-07	0.763249	0.148	0.07	0.00627815
Mageh1	9.88125e-06	0.762935	0.111	0.053	0.23714
Fam171b	5.46786e-06	0.760858	0.154	0.083	0.131223
Dolk	6.10042e-05	0.759513	0.104	0.052	1
Hoxc8	4.25575e-06	0.753988	0.143	0.073	0.102134
Tmem129	7.68973e-06	0.753361	0.141	0.073	0.184546
Snx10	0.00010824	0.750252	0.142	0.082	1
Ddx20	0.00023584	0.747907	0.12	0.069	1
AABR07032255.2	2.19518e-09	0.747595	0.19	0.089	5.26822e-05
Sfxn5	0.000545499	0.744441	0.138	0.085	1
Letmd1	4.63529e-06	0.741967	0.132	0.065	0.111242
Bpgm	2.36408e-07	0.741463	0.18	0.093	0.00567355
Tmem254	5.98254e-06	0.740955	0.109	0.05	0.143575
Snx11	0.000175156	0.739537	0.149	0.09	1
Ptgfrn	2.89596e-21	0.736495	0.62	0.391	6.95002e-17
Pofut1	3.11329e-05	0.735785	0.11	0.055	0.747159
Sh3bp5l	3.43416e-05	0.732147	0.124	0.065	0.824164
Ddost	3.23007e-25	0.731369	0.763	0.553	7.75185e-21
Spred2	2.62402e-06	0.729981	0.129	0.063	0.0629739
Ifi27	5.42827e-35	0.725772	0.919	0.802	1.30273e-30
Adcy9	9.53007e-10	0.725077	0.284	0.157	2.28712e-05
Dpp3	6.30718e-07	0.721188	0.158	0.08	0.0151366
Kctd18	1.60907e-07	0.71801	0.242	0.14	0.00386161
F2rl1	1.83515e-05	0.716927	0.134	0.071	0.440419
Abr	4.35201e-06	0.715816	0.146	0.076	0.104444
Dpp4	6.38867e-10	0.712527	0.318	0.188	1.53322e-05
Ebpl	1.07678e-16	0.71166	0.467	0.261	2.58416e-12
Timmdc1	2.1782e-05	0.710197	0.15	0.083	0.522746
Mapk8ip1	1.92153e-06	0.710177	0.118	0.054	0.0461148
Taf6	0.000215225	0.709377	0.105	0.057	1
Adamts6	1.54341e-06	0.708862	0.179	0.1	0.0370402
Pde3a	0.000314276	0.708051	0.132	0.08	1
Fam8a1	1.75272e-05	0.706221	0.117	0.059	0.420634
Lgmn	9.24166e-16	0.704574	0.491	0.288	2.21791e-11
Gltp	7.41004e-08	0.703214	0.144	0.064	0.00177833
Tspan6	7.69395e-13	0.697692	0.436	0.256	1.84647e-08
Calhm2	2.50801e-09	0.695713	0.2	0.094	6.01897e-05
RT1-CE1	1.94685e-24	0.695498	0.741	0.501	4.67224e-20
Coprs	1.43213e-05	0.694606	0.108	0.051	0.343697
Vegfc	2.92714e-06	0.693962	0.25	0.155	0.0702484
LOC108348250	8.85133e-06	0.692866	0.12	0.06	0.212423
Ric8a	6.71789e-09	0.691907	0.226	0.116	0.000161223
Stx18	2.59883e-09	0.690455	0.251	0.133	6.23693e-05
Cotl1	1.41402e-09	0.68943	0.334	0.197	3.39351e-05
Ly6e	2.05476e-27	0.686123	0.844	0.639	4.93122e-23
AABR07040855.1	7.61291e-06	0.685464	0.101	0.045	0.182702
Slc43a2	2.60374e-13	0.682109	0.376	0.206	6.24872e-09
Ppcs	8.13307e-06	0.680913	0.138	0.072	0.195185
Acp1	4.22033e-13	0.679968	0.376	0.206	1.01284e-08
Tusc2	1.80586e-08	0.679958	0.254	0.14	0.000433389
Postn	6.62433e-21	0.679538	0.879	0.734	1.58977e-16
Pgm1	4.22424e-08	0.678983	0.173	0.083	0.00101378
Atp10d	3.50885e-10	0.678335	0.569	0.397	8.42089e-06
Sapcd1	1.03603e-06	0.677393	0.221	0.131	0.0248636
Tor3a	9.60776e-06	0.677127	0.14	0.073	0.230577
Tmem63a	8.79281e-08	0.676438	0.11	0.042	0.00211019
Atpaf2	6.78431e-05	0.673765	0.162	0.098	1
Pdgfd	3.6748e-12	0.673755	0.555	0.377	8.81916e-08
Gba	9.39045e-08	0.673634	0.183	0.093	0.00225361
Rgs12	3.07029e-05	0.671829	0.128	0.069	0.73684
Uap1l1	7.10992e-06	0.670567	0.154	0.084	0.170631
Fas	2.55036e-08	0.668767	0.223	0.12	0.00061206
Cgref1	1.63189e-10	0.667938	0.382	0.235	3.91637e-06
St3gal2	3.99846e-07	0.66775	0.149	0.072	0.00959591
Gnpda1	1.1606e-06	0.667607	0.151	0.076	0.0278531
Mboat7l1	0.0033709	0.666472	0.112	0.071	1
Tmem219	3.50254e-07	0.665473	0.203	0.111	0.00840575
Naglu	3.36099e-11	0.665168	0.352	0.196	8.06604e-07
Fndc1	1.82848e-13	0.664711	0.7	0.544	4.38818e-09
Steap1	3.96232e-12	0.664293	0.443	0.286	9.50916e-08
Mrps16	3.32252e-09	0.662599	0.261	0.141	7.97371e-05
Nagk	3.25042e-12	0.662172	0.389	0.218	7.80068e-08
Gsdmd	1.48478e-12	0.661176	0.299	0.151	3.56331e-08
Col18a1	3.81449e-11	0.660351	0.383	0.232	9.1544e-07
Cryab	0.00952866	0.660076	0.252	0.2	1
Slc35b4	2.10447e-07	0.659828	0.164	0.08	0.00505052
Nme1	2.24832e-13	0.659146	0.423	0.247	5.39575e-09
Sugp1	3.7993e-09	0.658248	0.26	0.141	9.11795e-05
Sh3bgrl3	6.64118e-18	0.65752	0.663	0.461	1.59382e-13
Gpr176	2.78632e-05	0.653557	0.176	0.105	0.66869
Emilin1	1.95678e-05	0.653039	0.149	0.082	0.469608
Kdelr3	3.59956e-14	0.65273	0.54	0.353	8.63857e-10
Smad3	4.73561e-16	0.649819	0.669	0.489	1.1365e-11
Mrpl13	6.69657e-07	0.648216	0.251	0.151	0.0160711
Slc66a1	1.00077e-08	0.647272	0.191	0.093	0.000240174
Itgb3	5.44633e-10	0.646229	0.334	0.198	1.30706e-05
LOC361646	6.70776e-06	0.64186	0.129	0.064	0.160979
Pigt	5.12612e-17	0.640762	0.542	0.323	1.23022e-12
Gypc	6.38761e-05	0.639857	0.104	0.052	1
Traf5	1.62426e-05	0.638861	0.137	0.072	0.389806
Aplp1	0.000129854	0.638044	0.115	0.062	1
Cfap69	2.7481e-05	0.637784	0.18	0.108	0.659517
Fam193b	9.13745e-08	0.63525	0.222	0.12	0.0021929
P4ha2	2.77946e-19	0.63471	0.716	0.493	6.67042e-15
Dhdds	4.04885e-05	0.633627	0.142	0.08	0.971684
Wipi1	5.05293e-13	0.632659	0.383	0.213	1.21265e-08
Pafah1b3	2.35357e-06	0.632429	0.136	0.067	0.0564834
Bbs7	1.44411e-05	0.631518	0.154	0.085	0.346572
Apmap	2.72633e-05	0.631483	0.153	0.086	0.654293
AABR07015507.1	1.17534e-09	0.631185	0.343	0.197	2.82069e-05
Rbsn	2.04899e-08	0.631152	0.19	0.094	0.000491738
Arrb1	9.47329e-05	0.629113	0.111	0.059	1
Ip6k1	3.30297e-05	0.627458	0.148	0.083	0.792679
Serpinh1	4.58212e-44	0.626105	0.975	0.94	1.09966e-39
Phkb	1.2713e-07	0.62609	0.265	0.157	0.003051
Thy1	7.76367e-14	0.621456	0.395	0.218	1.8632e-09
Pop5	8.52317e-07	0.620746	0.148	0.072	0.0204548
RGD1309730	6.39053e-06	0.620714	0.162	0.089	0.153366
Kank2	2.90731e-05	0.620523	0.114	0.058	0.697726
Phldb2	1.54439e-06	0.620426	0.225	0.136	0.0370638
Hsd11b1	4.24371e-08	0.619615	0.217	0.118	0.00101845
Exoc1	2.46584e-05	0.618727	0.171	0.099	0.591776
Mrps11	3.93295e-06	0.618585	0.136	0.068	0.0943868
Amn1	0.000453604	0.618395	0.124	0.074	1
Cep19	2.23295e-06	0.617276	0.219	0.131	0.0535887
Cc2d1b	2.40761e-07	0.617265	0.194	0.104	0.00577803
Pik3r4	3.24665e-05	0.616444	0.1	0.048	0.779164
Mfap2	4.68359e-16	0.616356	0.728	0.551	1.12401e-11
Cyp2t1	6.74329e-05	0.615678	0.1	0.05	1
Vnn1	1.69343e-07	0.615634	0.244	0.141	0.00406407
Dhrs1	1.41678e-05	0.614001	0.13	0.068	0.340014
MGC116121	9.00985e-06	0.613144	0.119	0.059	0.216227
Gaa	5.62583e-12	0.612991	0.455	0.282	1.35014e-07
Tmub2	2.14668e-05	0.612989	0.129	0.069	0.515181
Mindy1	1.44487e-05	0.612242	0.152	0.084	0.346755
Ring1	5.82007e-07	0.610687	0.189	0.102	0.0139676
Hyi	2.98209e-07	0.609818	0.159	0.078	0.00715671
Col3a1	2.48837e-24	0.609591	0.999	0.998	5.97185e-20
Lpcat1	0.000324827	0.609517	0.155	0.098	1
Cpz	2.87895e-13	0.609461	0.622	0.437	6.90919e-09
Tgfb1i1	0.00387634	0.609429	0.117	0.076	1
Mrps23	9.99057e-10	0.608597	0.268	0.141	2.39764e-05
Vps8	1.51704e-07	0.606634	0.217	0.118	0.00364073
Nme7	2.2372e-05	0.606496	0.14	0.075	0.536905
Aph1a	6.68192e-11	0.605856	0.357	0.202	1.60359e-06
AABR07051450.1	0.00469974	0.605149	0.115	0.074	1
Pde7b	0.0343018	0.604475	0.176	0.14	1
Vamp8	0.000258033	0.603798	0.112	0.062	1
Slc25a20	1.73373e-06	0.602816	0.161	0.084	0.0416079
Lrrc45	0.000281725	0.602764	0.124	0.072	1
Anapc1	9.4251e-07	0.60234	0.194	0.108	0.0226193
Tor2a	8.17127e-10	0.601838	0.279	0.149	1.96102e-05
Cdc14a	0.000185199	0.599332	0.129	0.074	1
Gtf2h2	0.00113992	0.599311	0.145	0.092	1
RGD1565131	2.31255e-08	0.598639	0.232	0.124	0.00055499
Pop4	5.77854e-06	0.598146	0.16	0.088	0.138679
Marchf2	3.89023e-15	0.596209	0.529	0.325	9.33616e-11
Pon2	5.85331e-13	0.595112	0.393	0.215	1.40474e-08
Plekho1	2.80261e-08	0.594317	0.263	0.153	0.000672599
Galk1	1.40159e-05	0.592816	0.155	0.085	0.336368
Maged2	3.63298e-08	0.592636	0.286	0.169	0.000871878
Fstl1	2.59562e-23	0.591608	0.959	0.915	6.22922e-19
Fam160a2	5.00186e-12	0.59119	0.368	0.208	1.2004e-07
Slc39a11	4.6592e-10	0.59098	0.247	0.125	1.11816e-05
Dbn1	2.94168e-07	0.588709	0.207	0.113	0.00705974
Inpp1	3.52238e-05	0.588521	0.164	0.096	0.845336
Park7	5.6412e-11	0.588026	0.402	0.241	1.35383e-06
Gga1	0.000116414	0.5876	0.168	0.103	1
Rab11fip5	5.24089e-05	0.585759	0.197	0.124	1
Cxcl13	7.43556e-08	0.585119	0.149	0.071	0.00178446
Psmg3	3.44983e-08	0.584954	0.241	0.133	0.000827926
Cobl	3.11528e-09	0.584364	0.249	0.136	7.47636e-05
Srd5a3	1.85086e-06	0.583612	0.151	0.076	0.0444188
Fam135a	6.07852e-11	0.583464	0.309	0.165	1.45878e-06
Tuba1a	7.94798e-16	0.583038	0.68	0.47	1.90744e-11
Zmynd8	1.84234e-06	0.582617	0.228	0.136	0.0442143
Rbck1	1.18338e-11	0.582313	0.36	0.197	2.83998e-07
Thumpd2	3.5977e-06	0.582108	0.152	0.08	0.0863413
AABR07019061.1	0.000153789	0.580827	0.153	0.091	1
Dok5	6.37776e-08	0.580589	0.298	0.181	0.0015306
Ppil1	4.18802e-07	0.580318	0.195	0.105	0.0100508
Tyw1	4.93605e-07	0.579994	0.151	0.074	0.011846
Npepl1	3.08835e-06	0.579295	0.167	0.09	0.0741174
Mea1	1.20112e-10	0.578899	0.39	0.235	2.88258e-06
Lims2	0.000570992	0.578356	0.169	0.112	1
Ston2	6.13044e-07	0.57771	0.343	0.234	0.0147124
Tbl2	4.60905e-05	0.577445	0.107	0.053	1
Sumf2	1.50704e-05	0.577434	0.136	0.072	0.361674
Mrpl14	3.50788e-09	0.576756	0.321	0.184	8.41856e-05
Tnfsf12	9.12293e-08	0.575996	0.217	0.118	0.00218941
Zfp954	0.000773072	0.574808	0.102	0.058	1
Rftn1	2.32121e-08	0.574072	0.564	0.421	0.000557067
Fkbp9	1.6366e-21	0.573248	0.85	0.698	3.92768e-17
Fars2	1.11494e-06	0.571893	0.278	0.176	0.0267575
Cck	0.00108565	0.571327	0.213	0.153	1
Orai3	0.000412841	0.570322	0.102	0.057	1
Tmem184c	0.000470843	0.569973	0.124	0.073	1
Grn	4.18153e-22	0.569368	0.813	0.637	1.00352e-17
RGD735065	4.01582e-08	0.5692	0.179	0.086	0.000963757
Mroh1	2.16783e-07	0.568638	0.139	0.063	0.00520258
Htra1	2.57035e-38	0.568101	0.986	0.942	6.16858e-34
Lsm10	2.88459e-05	0.566953	0.119	0.061	0.692273
Cd74	7.46493e-11	0.565331	0.28	0.144	1.79151e-06
Tmem9	2.78619e-07	0.564505	0.131	0.059	0.00668657
Pdia5	8.72922e-05	0.563668	0.14	0.08	1
LOC100911932	8.24327e-13	0.563438	0.492	0.307	1.9783e-08
Rbpms	3.62103e-16	0.562458	0.698	0.498	8.6901e-12
Actr8	1.41828e-07	0.562322	0.23	0.126	0.00340374
Il17re	1.05922e-05	0.561831	0.207	0.126	0.254203
Traf3	1.57995e-10	0.560591	0.391	0.237	3.79173e-06
Lrrn4cl	1.34636e-17	0.560197	0.784	0.579	3.23114e-13
Eif2b2	4.5545e-07	0.559836	0.249	0.144	0.0109303
Senp7	1.25663e-06	0.559457	0.141	0.069	0.0301579
Sh3bgrl	0.00104898	0.558984	0.143	0.092	1
Tepsin	0.00146348	0.558474	0.108	0.064	1
Ube2l6	1.9953e-05	0.557634	0.145	0.08	0.478852
Rps4y2	8.51844e-05	0.557188	0.22	0.147	1
Pwwp2b	2.69021e-05	0.556611	0.102	0.049	0.645624
Lpcat3	1.59116e-09	0.555722	0.412	0.257	3.81863e-05
Cthrc1	4.35059e-10	0.5557	0.683	0.573	1.0441e-05
Ifi27l2b	1.71296e-10	0.554764	0.583	0.406	4.11093e-06
Mmp27	1.766e-05	0.554702	0.238	0.153	0.423822
Tmem181	1.17858e-05	0.554517	0.161	0.09	0.282848
Slc50a1	2.44078e-08	0.554147	0.298	0.175	0.000585762
Syce1l	1.62912e-05	0.553792	0.159	0.089	0.390972
Myo1b	5.8015e-05	0.553432	0.22	0.144	1
Hmga2	1.59235e-05	0.552322	0.11	0.054	0.382149
Kcnab1	3.15999e-07	0.551965	0.301	0.188	0.00758365
Tmem223	5.43157e-06	0.55151	0.2	0.116	0.130352
Aktip	7.74651e-06	0.551385	0.15	0.081	0.185909
Acvrl1	9.66193e-05	0.551276	0.151	0.089	1
Alg14	5.18226e-08	0.550545	0.319	0.196	0.00124369
Septin9	4.58535e-11	0.550369	0.445	0.284	1.10044e-06
RT1-CE4	5.80262e-36	0.550357	0.958	0.875	1.39257e-31
Hpse	4.40635e-05	0.550134	0.116	0.06	1
Slc39a8	0.000104447	0.549412	0.152	0.09	1
Cog8	3.18047e-06	0.549404	0.139	0.069	0.0763282
Stk4	6.95681e-06	0.549214	0.199	0.118	0.166956
AABR07066379.1	0.00015633	0.549194	0.183	0.119	1
Lurap1l	2.33107e-05	0.548738	0.161	0.093	0.559433
Penk	5.76571e-06	0.548267	0.11	0.052	0.138371
Tmem134	3.15379e-11	0.547907	0.463	0.288	7.56878e-07
Tia1	1.91148e-05	0.547288	0.175	0.102	0.458737
Crtapl1	6.61969e-12	0.54682	0.533	0.353	1.58866e-07
Glb1	5.72641e-12	0.546599	0.499	0.322	1.37428e-07
Adamts7	0.0018011	0.546293	0.132	0.085	1
Rnaseh1	1.35337e-05	0.542976	0.182	0.104	0.324796
Ndufs1	1.13887e-05	0.542955	0.156	0.086	0.273317
Gas7	3.9768e-06	0.540703	0.306	0.203	0.0954391
Sfrp4	3.53098e-10	0.540634	0.836	0.732	8.47401e-06
LOC100360380	2.60935e-05	0.540315	0.167	0.095	0.626218
Dact2	6.98373e-06	0.540264	0.207	0.124	0.167602
Tspan3	2.33095e-13	0.539479	0.507	0.309	5.59405e-09
Ttc39c	9.60383e-08	0.539477	0.344	0.218	0.00230482
Cercam	1.45477e-09	0.53933	0.446	0.293	3.49129e-05
Serpine1	4.57876e-08	0.538914	0.478	0.334	0.00109886
Mtg2	1.79745e-05	0.53849	0.139	0.074	0.43137
Cnpy2	5.71132e-18	0.538364	0.818	0.663	1.37066e-13
Tmem60	8.6601e-08	0.537894	0.264	0.153	0.00207834
Ifi35	1.55122e-05	0.537779	0.133	0.07	0.372277
Chchd6	8.12184e-06	0.537588	0.132	0.068	0.194916
Nucb2	5.29608e-16	0.536653	0.765	0.567	1.27101e-11
Vcam1	1.19377e-07	0.535998	0.391	0.268	0.00286493
Ctsh	4.59668e-34	0.534729	0.982	0.967	1.10316e-29
F13a1	0.000436845	0.534708	0.12	0.071	1
Tspan31	4.2074e-13	0.534229	0.429	0.239	1.00973e-08
Adamts5	0.0133262	0.5326	0.393	0.329	1
Nhsl1	0.000110159	0.531397	0.328	0.237	1
Clcn7	1.02187e-05	0.53093	0.163	0.091	0.245239
Il3ra	4.52224e-05	0.530832	0.16	0.093	1
Ier3	2.67766e-14	0.530565	0.91	0.808	6.42611e-10
Gusb	2.03917e-08	0.530168	0.189	0.093	0.000489381
Jmjd8	1.00671e-06	0.529417	0.172	0.09	0.0241599
Plpp6	0.000220747	0.529083	0.106	0.058	1
Rmc1	1.35563e-07	0.528573	0.304	0.184	0.00325337
Inpp5k	0.000161371	0.528377	0.114	0.062	1
Ergic1	0.000215797	0.528355	0.129	0.075	1
Tcn2	1.4056e-09	0.528283	0.374	0.226	3.37331e-05
Acad11	1.83891e-06	0.528173	0.227	0.134	0.044132
LOC100909595	3.7297e-06	0.527562	0.239	0.146	0.0895092
Dhx57	7.4497e-05	0.526788	0.14	0.079	1
Znf740	5.36914e-08	0.526532	0.176	0.085	0.00128854
Ssbp1	1.93638e-05	0.525401	0.135	0.071	0.464712
Bloc1s3	9.7395e-05	0.525336	0.125	0.069	1
Pnkp	4.09791e-08	0.524779	0.176	0.084	0.000983457
Thbs3	1.16529e-12	0.524412	0.594	0.402	2.79659e-08
Cdk4	1.1953e-06	0.523743	0.186	0.102	0.028686
Nova1	9.57622e-06	0.523109	0.505	0.394	0.22982
RGD1563941	0.00056288	0.523105	0.112	0.064	1
Snx16	8.2299e-05	0.52182	0.116	0.061	1
Htra2	9.17534e-06	0.521638	0.206	0.122	0.220199
Zscan21	0.000442772	0.521081	0.112	0.064	1
Mfap5	1.01877e-20	0.520894	0.98	0.953	2.44494e-16
Sri	9.87911e-11	0.519984	0.304	0.163	2.37089e-06
Leprotl1	1.50223e-12	0.519875	0.566	0.373	3.6052e-08
Rasal3	1.14968e-05	0.519742	0.131	0.069	0.275912
Ccl2	5.0614e-18	0.519643	0.989	0.902	1.21469e-13
Zbtb22	3.75352e-07	0.519288	0.154	0.074	0.00900807
Zfp251	2.34543e-05	0.519083	0.183	0.106	0.56288
Cc2d1a	0.000494275	0.517628	0.139	0.085	1
Gpr88	0.554863	0.516468	0.151	0.141	1
Tpm1	8.94637e-06	0.516441	0.258	0.164	0.214704
Scara3	7.63415e-07	0.515555	0.234	0.137	0.0183212
Slc25a37	7.04221e-11	0.514875	0.561	0.386	1.69006e-06
Leprot	4.69964e-07	0.514748	0.283	0.175	0.0112787
Prdm5	3.27534e-09	0.514613	0.33	0.196	7.86048e-05
Klhl42	0.0062833	0.51419	0.108	0.07	1
Tmem42	3.22133e-05	0.513597	0.164	0.095	0.773087
Lrch1	1.93026e-06	0.513323	0.232	0.14	0.0463243
Sec61b	1.21254e-23	0.511607	0.902	0.771	2.90997e-19
C1qtnf1	7.72399e-09	0.511006	0.36	0.224	0.000185368
Inpp5f	2.68015e-06	0.51035	0.205	0.118	0.0643209
Bbof1	3.04328e-06	0.510031	0.171	0.093	0.0730356
Acss2	0.00963327	0.509599	0.101	0.067	1
Gyg1	1.03215e-08	0.508522	0.362	0.221	0.000247705
Plekhm3	0.000128535	0.507844	0.104	0.054	1
Susd1	1.96477e-06	0.50741	0.19	0.106	0.0471525
Ostm1	1.76465e-07	0.507053	0.25	0.144	0.00423497
Glmp	4.95613e-13	0.506684	0.66	0.468	1.18942e-08
Rgmb	0.000662876	0.5064	0.108	0.062	1
Tmem209	1.46846e-05	0.506249	0.143	0.076	0.352416
Parp3	9.99825e-05	0.506105	0.139	0.079	1
Tmem164	0.00125381	0.506074	0.147	0.095	1
Znrf1	8.29776e-10	0.504906	0.373	0.225	1.99138e-05
Xrcc1	0.0018	0.504782	0.116	0.072	1
Micu2	6.34817e-11	0.50381	0.577	0.416	1.5235e-06
Vps35l	5.28112e-08	0.503274	0.287	0.169	0.00126742
Tstd3	5.61945e-05	0.502659	0.12	0.064	1
Prdx4	4.85342e-18	0.502066	0.832	0.66	1.16477e-13
Tmed3	5.7413e-17	0.502034	0.806	0.652	1.37786e-12
Chpf2	0.000374256	0.50168	0.111	0.062	1
Gon4l	2.5404e-05	0.501225	0.272	0.178	0.60967
Ncoa2	3.15724e-05	0.500812	0.102	0.049	0.757707
Aspn	1.75354e-06	0.500793	0.72	0.608	0.0420831
Spout1	0.000775746	0.500557	0.105	0.06	1
Chst11	2.78655e-11	0.500507	0.651	0.498	6.68744e-07
Ube2e2	2.18636e-12	0.500194	0.636	0.436	5.24705e-08
Nol6	0.246963	-0.500455	0.25	0.249	1
Mob1b	0.360464	-0.500939	0.266	0.258	1
Ctu2	0.328273	-0.501379	0.135	0.142	1
Bcl7b	0.000529894	-0.502366	0.476	0.477	1
Col4a5	0.735979	-0.502654	0.189	0.182	1
Rrp12	0.000716868	-0.505712	0.442	0.463	1
Pak1ip1	0.00919057	-0.505939	0.483	0.467	1
Dctn4	1.99557e-05	-0.506575	0.498	0.522	0.478916
Fst	0.712968	-0.506666	0.342	0.307	1
Igf1	3.65917e-05	-0.50719	0.696	0.694	0.878163
Cobll1	0.0310351	-0.509546	0.261	0.284	1
Dph5	0.924653	-0.510511	0.128	0.123	1
Tm7sf2	0.692704	-0.510814	0.119	0.119	1
AABR07065078.1	0.698881	-0.511349	0.138	0.136	1
Brd1	2.97335e-15	-0.513301	0.816	0.84	7.13573e-11
Etv1	0.110302	-0.513963	0.088	0.109	1
Serbp1	3.4563e-33	-0.515238	0.945	0.958	8.29477e-29
Tnfrsf21	0.259025	-0.515276	0.279	0.278	1
Igtp	0.560604	-0.515714	0.107	0.094	1
Sik1	0.000828706	-0.515725	0.524	0.523	1
Gps2	0.140343	-0.5189	0.246	0.254	1
Timm9	0.000154637	-0.518965	0.457	0.484	1
Rsbn1	0.0338213	-0.51936	0.366	0.374	1
Sms	0.154081	-0.51973	0.245	0.252	1
Urb2	0.715891	-0.519799	0.126	0.126	1
Six1	0.387697	-0.520269	0.116	0.124	1
Zfp629	5.81709e-06	-0.52051	0.469	0.504	0.139604
Rpl36al	1.48006e-05	-0.520997	0.444	0.471	0.355199
Nxf1	1.06783e-08	-0.521509	0.588	0.609	0.000256268
AABR07025295.1	0.875696	-0.521651	0.276	0.255	1
Eif3j	2.74982e-39	-0.522077	0.941	0.945	6.59928e-35
N4bp2l2	2.07291e-08	-0.522458	0.673	0.683	0.000497478
Usp19	0.898919	-0.523574	0.183	0.173	1
Rps6ka5	0.103319	-0.524053	0.192	0.21	1
Nfil3	0.0689801	-0.524303	0.197	0.218	1
Rbbp7	7.48115e-07	-0.52455	0.655	0.647	0.017954
Brpf1	0.235964	-0.525167	0.217	0.225	1
Fzd4	0.307133	-0.52519	0.116	0.126	1
Skap2	0.35918	-0.525875	0.187	0.19	1
LOC100910046	0.672074	-0.526969	0.104	0.105	1
AABR07065438.1	1.49575e-67	-0.528124	0.987	0.983	3.58966e-63
AC105604.1	0.583007	-0.528231	0.188	0.183	1
Inip	0.174241	-0.52853	0.153	0.165	1
AABR07026311.1	1.04446e-11	-0.528903	0.749	0.762	2.50659e-07
Zfp703	0.0303944	-0.529236	0.359	0.37	1
Socs1	0.0119538	-0.529516	0.228	0.268	1
Pura	0.0050272	-0.529587	0.342	0.36	1
Notch1	0.00336615	-0.529696	0.303	0.339	1
Foxo1	0.661382	-0.530043	0.231	0.224	1
Myo5a	0.952114	-0.530329	0.238	0.218	1
Pa2g4	3.82162e-06	-0.531923	0.401	0.459	0.091715
Chac2	0.848538	-0.532889	0.109	0.106	1
Dusp6	0.998071	-0.533149	0.201	0.191	1
Klhl26	0.386406	-0.534081	0.117	0.125	1
LOC108348215	0.864045	-0.53469	0.117	0.114	1
Thoc1	6.30798e-06	-0.53516	0.473	0.508	0.151385
Nr2f2	0.0269143	-0.538345	0.178	0.205	1
Clasrp	0.711155	-0.53906	0.146	0.142	1
Ccdc112	0.0276775	-0.539467	0.382	0.386	1
Qtrt2	0.00303671	-0.539734	0.371	0.398	1
Rps6kb2	0.933689	-0.540917	0.115	0.11	1
Il4r	0.698078	-0.541887	0.301	0.283	1
Tfpi2	9.80437e-12	-0.542023	0.862	0.896	2.35295e-07
Zfp26	0.540292	-0.544356	0.104	0.109	1
Clec11a	0.000331605	-0.545372	0.311	0.361	1
Snw1	0.000237932	-0.547731	0.427	0.442	1
Ddit4l2	0.000201302	-0.550757	0.369	0.428	1
Tcim	1.39424e-05	-0.551547	0.438	0.494	0.334603
Fbxo33	0.124055	-0.554412	0.328	0.331	1
LOC306766	0.00117236	-0.55523	0.36	0.38	1
Ptma	0.000232821	-0.555262	0.229	0.285	1
Tnip2	0.122483	-0.555686	0.225	0.236	1
Myo10	0.504447	-0.556141	0.199	0.177	1
Pabpn1	6.6246e-12	-0.557686	0.652	0.676	1.58984e-07
Letm2	0.439589	-0.557744	0.142	0.146	1
Tle1	0.0782822	-0.557839	0.216	0.231	1
AABR07006333.1	0.00913087	-0.558056	0.318	0.336	1
RGD1560341	0.000333675	-0.558649	0.323	0.356	1
Otud6b	0.000179187	-0.562585	0.327	0.374	1
Gadd45g	0.267365	-0.563389	0.217	0.227	1
Rbm25l1	2.52129e-11	-0.564518	0.584	0.651	6.05085e-07
Mrpl43	0.0198319	-0.565268	0.189	0.217	1
Senp2	0.00215407	-0.565919	0.261	0.299	1
Eda	0.36583	-0.569477	0.093	0.103	1
Mertk	0.00753116	-0.569895	0.069	0.101	1
Ftl1	1.37645e-42	-0.570779	0.999	1	3.30333e-38
Emb	0.117465	-0.571206	0.103	0.121	1
Myc	7.72627e-07	-0.571488	0.681	0.714	0.0185423
U2af2	0.00607469	-0.573195	0.212	0.244	1
Nudcd3	0.0694407	-0.575617	0.187	0.206	1
Tgfbr1	0.0405134	-0.576422	0.214	0.234	1
Paf1	0.0120042	-0.578367	0.284	0.305	1
LOC108352650	4.94796e-122	-0.579146	0.999	0.999	1.18746e-117
Rpl30	3.65806e-84	-0.579925	0.983	0.97	8.77898e-80
Nop58	3.24755e-29	-0.582288	0.909	0.925	7.79379e-25
Prkcg	0.421351	-0.584391	0.15	0.155	1
Ifi47	0.40994	-0.585398	0.151	0.159	1
Atad3a	9.17293e-07	-0.585475	0.502	0.537	0.0220141
Irf1	0.651685	-0.585996	0.105	0.108	1
Bcl2l11	0.035149	-0.586157	0.341	0.35	1
Zkscan1	0.69223	-0.586179	0.136	0.134	1
Cfh	0.0015786	-0.586229	0.271	0.317	1
Rnpc3	0.00118863	-0.587057	0.396	0.416	1
Nop56	1.0797e-20	-0.587666	0.858	0.869	2.59116e-16
Necab1	0.0153404	-0.587869	0.155	0.188	1
Fam13c	0.229713	-0.588518	0.108	0.121	1
Zfp207	2.48281e-05	-0.591479	0.505	0.516	0.59585
Cdc14b	0.21046	-0.592292	0.124	0.101	1
Cdkn1a	1.56359e-05	-0.593441	0.417	0.47	0.375245
Ncl	8.21675e-44	-0.593451	0.983	0.988	1.97194e-39
Slc25a25	0.350749	-0.593675	0.16	0.166	1
Sgk1	1.78931e-07	-0.594616	0.508	0.559	0.00429416
Dis3	0.0283532	-0.597446	0.281	0.295	1
C4b	7.64747e-07	-0.597487	0.641	0.636	0.0183532
Id2	0.817037	-0.598778	0.131	0.129	1
Pcdh19	0.0522969	-0.599467	0.146	0.171	1
Plau	2.94872e-10	-0.599571	0.621	0.695	7.07664e-06
Terf2	0.052625	-0.602498	0.248	0.261	1
Sybu	0.00231425	-0.609714	0.078	0.119	1
Tll1	0.914892	-0.61091	0.25	0.241	1
Hes1	0.00262657	-0.612986	0.123	0.166	1
Plagl2	0.206592	-0.614849	0.155	0.165	1
Wdr43	5.59523e-25	-0.616284	0.82	0.855	1.3428e-20
Pop1	0.166811	-0.616454	0.127	0.143	1
Tomm70	1.34603e-05	-0.617404	0.435	0.465	0.323033
Arid4b	0.356794	-0.618299	0.101	0.109	1
Sh3gl3	0.0144039	-0.622739	0.238	0.265	1
Adm	0.20333	-0.623937	0.188	0.204	1
Jade1	0.866754	-0.625001	0.11	0.108	1
Prpf4b	1.27078e-20	-0.626073	0.817	0.836	3.04974e-16
Smim13	0.707305	-0.629275	0.107	0.108	1
Pde4d	0.000293521	-0.632814	0.108	0.161	1
Nrde2	0.0986076	-0.632996	0.09	0.11	1
AABR07035218.1	7.46795e-09	-0.633745	0.43	0.496	0.000179223
Crim1	0.0393564	-0.63473	0.185	0.212	1
Taf5	0.96955	-0.635111	0.116	0.109	1
Lmbrd2	0.416787	-0.641329	0.26	0.245	1
Aen	5.56617e-12	-0.641534	0.593	0.651	1.33582e-07
Mid1	0.530992	-0.64435	0.102	0.105	1
Arid5b	3.32695e-06	-0.64925	0.477	0.535	0.0798435
Hivep3	0.901957	-0.65361	0.118	0.111	1
Hspa2	0.265324	-0.65524	0.121	0.132	1
Dipk2a	0.000680081	-0.658462	0.258	0.304	1
Runx1t1	0.106499	-0.658912	0.116	0.135	1
Cfap97	0.275097	-0.660009	0.174	0.181	1
Adra1a	0.856713	-0.662107	0.147	0.137	1
Hnrnpa2b1	5.96972e-19	-0.663615	0.683	0.738	1.43267e-14
Flvcr1	0.0139587	-0.663687	0.219	0.256	1
Rbm22	6.4286e-05	-0.665683	0.418	0.439	1
AABR07027575.1	0.034607	-0.673292	0.259	0.284	1
Sh2d4a	0.179596	-0.676064	0.178	0.19	1
Paxbp1	0.193153	-0.677717	0.23	0.233	1
Sectm1b	0.123852	-0.678476	0.125	0.143	1
Kcnma1	0.0047775	-0.680383	0.12	0.162	1
Tmem47	0.00277236	-0.681538	0.299	0.329	1
Ogn	4.57593e-27	-0.683297	0.933	0.953	1.09818e-22
Hmg1l1	0.00626524	-0.683461	0.217	0.245	1
Ezh2	0.0102996	-0.688523	0.162	0.196	1
Irf2bp1	0.0455665	-0.68888	0.165	0.185	1
Bmp2	0.000397403	-0.695164	0.205	0.261	1
AABR07026317.1	0.000254184	-0.69924	0.176	0.228	1
LOC100362366	0.0152153	-0.701439	0.3	0.307	1
Gpc3	0.0158403	-0.702821	0.112	0.145	1
Etnk1	0.0390325	-0.703745	0.446	0.43	1
Vegfa	2.15962e-14	-0.704895	0.603	0.706	5.18288e-10
LOC100912564.2	1.58996e-05	-0.705173	0.391	0.431	0.381575
E2f5	7.40907e-06	-0.714624	0.332	0.39	0.17781
Prg4	3.5967e-12	-0.716009	0.655	0.727	8.63172e-08
Mettl14	0.00244395	-0.717194	0.208	0.246	1
Sh3rf1	0.189455	-0.717552	0.17	0.183	1
Hmcn1	0.0664628	-0.720739	0.088	0.111	1
Elmo1	0.686391	-0.722575	0.214	0.208	1
Tm4sf1	0.19354	-0.731492	0.206	0.215	1
Masp1	0.0140619	-0.732143	0.092	0.124	1
Sox9	0.000208448	-0.73387	0.092	0.143	1
Taf1d	1.44115e-25	-0.736441	0.795	0.835	3.45862e-21
Cxcl2	0.0399977	-0.740691	0.347	0.347	1
Setbp1	0.0811966	-0.743414	0.094	0.115	1
Id4	0.182739	-0.750677	0.21	0.225	1
AABR07068127.1	0.00165563	-0.755155	0.325	0.363	1
Crlf1	0.00120388	-0.756914	0.194	0.244	1
Fam227b	0.127917	-0.759796	0.115	0.133	1
Sphk1	0.0558153	-0.762221	0.11	0.134	1
Hnrnpc	0.00173499	-0.764717	0.295	0.327	1
Chmp4bl1	0.000757833	-0.765244	0.182	0.225	1
Mier3	7.38125e-05	-0.768572	0.203	0.262	1
H2aj	0.093073	-0.769019	0.098	0.116	1
Ppfibp2	0.565826	-0.772043	0.112	0.115	1
AABR07039448.1	0.00342754	-0.776611	0.154	0.193	1
Zrsr1	0.0944926	-0.780521	0.146	0.164	1
AABR07044925.1	0.00371453	-0.782153	0.304	0.333	1
Lgr4	0.366705	-0.782457	0.228	0.224	1
Zfp385d	0.0593085	-0.784235	0.376	0.378	1
AABR07001382.1	0.00620319	-0.793499	0.248	0.276	1
Hmox1	1.14223e-22	-0.799574	0.962	0.975	2.74124e-18
Gadd45b	0.000728715	-0.804143	0.421	0.449	1
Rpl37	1.31543e-149	-0.806234	0.983	0.978	3.15691e-145
LOC108349682	1.81142e-11	-0.810159	0.438	0.507	4.34724e-07
Rbp4	2.32031e-07	-0.811633	0.37	0.447	0.00556852
Hk2	1.33139e-39	-0.818407	0.933	0.971	3.19521e-35
Ppial4d	0.000123291	-0.824183	0.239	0.286	1
Thbs1	0.0141879	-0.829575	0.088	0.12	1
Has2	0.383692	-0.829672	0.115	0.124	1
RGD1560821	0.00114996	-0.836745	0.144	0.186	1
Jag1	0.0017444	-0.845038	0.171	0.215	1
Bmper	0.0301123	-0.848025	0.169	0.2	1
Map7d3	0.0346036	-0.848156	0.142	0.165	1
Fiz1	0.0427888	-0.850568	0.104	0.126	1
Inhba	0.0248683	-0.850611	0.32	0.343	1
Mafb	1.13613e-07	-0.858386	0.481	0.554	0.00272659
Slc12a8	0.0216725	-0.871955	0.083	0.11	1
Col11a1	3.18127e-05	-0.881556	0.097	0.157	0.763474
Ptn	0.22311	-0.88531	0.108	0.122	1
Rpl39	0.0106787	-0.886986	0.08	0.11	1
AABR07004269.3	1.43393e-19	-0.90152	0.498	0.61	3.44129e-15
Sema3d	0.0181883	-0.925055	0.147	0.105	1
Gng11	0.00743694	-0.929539	0.071	0.103	1
Ccl27	0.692947	-0.931043	0.314	0.284	1
Ppargc1a	1.2373e-05	-0.931052	0.071	0.129	0.29694
AABR07072853.5	0.000762733	-0.931717	0.093	0.14	1
Cited2	0.00290104	-0.940742	0.5	0.513	1
Pwwp3b	0.00143374	-0.947067	0.075	0.114	1
Foxp2	0.00354801	-0.954394	0.075	0.112	1
LOC100910978.1	9.83684e-21	-0.976473	0.614	0.686	2.36074e-16
Mlf1	0.00531026	-0.984644	0.114	0.15	1
Magi1	0.0915853	-0.994223	0.086	0.105	1
Nt5dc3	0.01086	-0.997615	0.134	0.165	1
Arhgap45	0.284788	-0.998914	0.097	0.108	1
Clu	4.79965e-09	-0.999596	0.358	0.443	0.000115187
Comp	3.73514e-10	-1.02848	0.21	0.327	8.96397e-06
Nr4a1	0.00743963	-1.0352	0.108	0.144	1
Bmp5	0.000211545	-1.03859	0.057	0.101	1
Apod	0.144224	-1.07431	0.112	0.131	1
Trps1	8.53639e-09	-1.07845	0.406	0.475	0.000204865
Isg20	0.0165214	-1.08706	0.114	0.143	1
AABR07072108.1	0.000431116	-1.08963	0.081	0.125	1
Abca8a	8.80772e-08	-1.09516	0.177	0.265	0.00211377
Foxc1	8.81376e-07	-1.10046	0.091	0.162	0.0211521
Ccl4	0.00190089	-1.10143	0.18	0.218	1
LOC108348172	0.0012261	-1.11983	0.077	0.118	1
Ap1s2	2.00255e-07	-1.12022	0.16	0.242	0.00480592
Pappa1	0.000137632	-1.13294	0.168	0.232	1
Fos	1.28643e-05	-1.14386	0.25	0.314	0.308729
Meox2	0.000144408	-1.16608	0.087	0.139	1
Rflnb	0.000108002	-1.18753	0.1	0.154	1
Pah	9.32513e-05	-1.20292	0.068	0.118	1
Ptprd	5.99709e-07	-1.22619	0.124	0.2	0.0143924
Atf3	1.14851e-22	-1.39331	0.487	0.653	2.7563e-18
Fmod	8.52424e-05	-1.41465	0.073	0.122	1
S100a9	2.05299e-37	-3.45901	0.007	0.166	4.92697e-33
S100a8	1.22785e-38	-5.45533	0.004	0.163	2.94672e-34

## Sheet: Prg4 high (Cont vs. Clod)
gene	p_val	avg_log2FC	pct.1	pct.2	p_val_adj
Atp8a1	5.15527e-20	2.482	0.314	0.094	1.23721e-15
Sgcg	1.82831e-07	2.25102	0.106	0.028	0.00438775
Ndufa4l2	4.31075e-26	2.2461	0.581	0.273	1.03454e-21
Egln3	2.14923e-08	2.19178	0.144	0.044	0.000515793
Ttll5	0.000795664	2.11236	0.131	0.066	1
Kcnab1	2.0287e-13	2.04117	0.292	0.106	4.86868e-09
Armh4	2.48667e-09	2.04095	0.119	0.026	5.96776e-05
RT1-Ba	2.2637e-08	1.94684	0.133	0.038	0.000543267
Cox4i2	4.27204e-19	1.90584	0.389	0.147	1.02525e-14
Podnl1	8.04302e-10	1.8628	0.139	0.034	1.93024e-05
Cyp7b1	8.5379e-11	1.84497	0.231	0.083	2.04901e-06
Gpc6	5.78117e-12	1.7204	0.317	0.138	1.38742e-07
Il34	6.75521e-14	1.69535	0.267	0.089	1.62118e-09
Rasgrf1	9.23988e-11	1.66913	0.247	0.095	2.21748e-06
Pappa1	0.0613161	1.66839	0.111	0.077	1
Cpz	3.39413e-07	1.64111	0.194	0.084	0.00814557
Rdh8	3.82977e-07	1.5863	0.139	0.048	0.00919105
Eln	5.42014e-10	1.54338	0.378	0.189	1.30078e-05
Emilin1	4.87276e-20	1.53727	0.486	0.218	1.16941e-15
Tagln	9.55718e-09	1.49939	0.222	0.092	0.000229363
C2cd3	0.00162355	1.49361	0.111	0.055	1
Ngf	8.16826e-12	1.44453	0.278	0.112	1.9603e-07
Carmil1	1.62381e-07	1.42834	0.275	0.138	0.00389697
Igfbp3	2.01789e-06	1.42621	0.272	0.152	0.0484274
Sorcs2	1.40752e-09	1.41216	0.261	0.107	3.37791e-05
Gpc4	0.00019488	1.40208	0.164	0.084	1
Plet1	0.00403197	1.3982	0.108	0.058	1
Msln	1.48834e-15	1.39685	0.422	0.193	3.57188e-11
Myl9	5.58395e-05	1.39515	0.189	0.098	1
Adam12	0.000779242	1.3842	0.25	0.16	1
Upp1	3.82365e-05	1.3818	0.1	0.035	0.917638
Pgk1	1.04937e-26	1.37641	0.9	0.695	2.51837e-22
AABR07027750.1	0.000131938	1.34892	0.144	0.071	1
Wdr59	1.61533e-06	1.33511	0.122	0.041	0.0387664
Csmd2	5.73415e-07	1.32921	0.156	0.058	0.0137614
Ccn4	1.43798e-06	1.32344	0.172	0.071	0.0345101
Col12a1	1.02665e-21	1.29342	0.728	0.428	2.46387e-17
Lox	4.14871e-22	1.28905	0.742	0.503	9.9565e-18
Srpx	1.9838e-16	1.28731	0.397	0.16	4.76091e-12
Angpt4	2.5192e-07	1.28716	0.144	0.049	0.00604583
RGD1559482	0.0672254	1.27809	0.103	0.069	1
Ptgfrn	1.45117e-17	1.27162	0.503	0.244	3.48267e-13
Igsf9b	1.02177e-10	1.2585	0.244	0.092	2.45215e-06
Dpp4	0.00133946	1.25404	0.108	0.054	1
Mmp19	3.03855e-08	1.24541	0.239	0.104	0.000729222
Hdac8	2.1946e-05	1.24407	0.189	0.094	0.526682
Osr1	2.96061e-05	1.23266	0.119	0.048	0.710517
Rffl	4.35556e-07	1.23074	0.161	0.06	0.0104529
Anks1a	0.0001171	1.22235	0.111	0.046	1
Tpbg	1.77675e-06	1.20873	0.203	0.097	0.0426402
Nradd	5.13904e-08	1.20181	0.158	0.054	0.00123332
Zmym1	1.31449e-11	1.1927	0.342	0.147	3.15464e-07
Gemin8	6.51366e-06	1.1887	0.142	0.057	0.156321
C1qtnf7	7.31463e-08	1.1799	0.403	0.233	0.00175544
Kcnq5	3.9443e-11	1.17731	0.369	0.186	9.46593e-07
Chst1	7.7151e-08	1.16751	0.244	0.112	0.00185155
Zfp133	1.44738e-05	1.16226	0.164	0.075	0.347357
Tbl3	7.27356e-06	1.15434	0.189	0.089	0.174558
LOC691170	0.000104204	1.15198	0.144	0.067	1
Ptges	1.42479e-10	1.14835	0.308	0.135	3.41935e-06
Evc2	2.6694e-09	1.14385	0.211	0.078	6.40628e-05
Il17re	4.80955e-06	1.14138	0.111	0.037	0.115424
AABR07068161.1	0.000626522	1.11626	0.106	0.048	1
Tmem254	1.08824e-07	1.11557	0.261	0.121	0.00261167
Arhgap44	1.03092e-12	1.11192	0.392	0.181	2.4741e-08
Gmds	6.57468e-14	1.10925	0.672	0.425	1.57786e-09
Rcc2	1.9491e-05	1.10561	0.106	0.037	0.467765
Mtfmt	0.00198692	1.10494	0.125	0.067	1
RT1-S3	5.80771e-06	1.09211	0.186	0.087	0.139379
Prkd2	6.33139e-05	1.09142	0.122	0.051	1
Shkbp1	2.06594e-05	1.09097	0.125	0.049	0.495806
Gmfg	6.14408e-09	1.08866	0.256	0.107	0.000147452
Olfml1	6.2335e-06	1.08407	0.153	0.064	0.149598
Glis3	4.22072e-18	1.08261	0.792	0.557	1.01293e-13
Marveld1	3.48245e-07	1.0821	0.322	0.176	0.00835752
Btbd6	9.87151e-08	1.08055	0.186	0.072	0.00236906
Dock9	3.90097e-12	1.07827	0.456	0.233	9.36195e-08
Col11a1	2.04876e-05	1.07708	0.228	0.127	0.491681
Chd7	8.14533e-07	1.07569	0.244	0.118	0.019548
Hs3st1	8.74094e-07	1.07567	0.186	0.081	0.0209774
Cpox	7.29953e-05	1.07144	0.128	0.055	1
Alad	1.55167e-05	1.0693	0.156	0.069	0.372384
Plekhm3	0.000318564	1.06392	0.139	0.069	1
S1pr2	1.76819e-07	1.06218	0.275	0.135	0.00424349
Herc3	5.77547e-05	1.06018	0.147	0.069	1
Slc31a2	6.25454e-05	1.05447	0.161	0.078	1
Rabep2	8.06198e-08	1.05152	0.222	0.094	0.0019348
Ifitm1	0.0656302	1.04262	0.117	0.08	1
Slc39a11	8.21865e-08	1.03971	0.253	0.117	0.00197239
Znrf1	4.36505e-12	1.03924	0.439	0.222	1.04757e-07
Rab40b	0.000115677	1.03004	0.1	0.038	1
Rabl2	0.000315903	1.02842	0.136	0.066	1
Lmbr1l	1.17821e-09	1.0274	0.261	0.11	2.82758e-05
Ebpl	1.02929e-12	1.02461	0.497	0.282	2.4702e-08
Dync2li1	1.11127e-05	1.01896	0.172	0.08	0.266694
Pop5	3.00111e-07	1.01791	0.25	0.12	0.00720236
Haus4	0.000314574	1.01724	0.142	0.071	1
Farp1	1.67754e-10	1.01636	0.386	0.189	4.02593e-06
Chst11	4.81496e-09	1.01581	0.528	0.322	0.000115554
Aldh1l2	5.15277e-05	1.01536	0.15	0.069	1
LOC100361008	0.000130127	1.01335	0.147	0.072	1
Fbln2	4.75057e-17	1.01237	0.647	0.37	1.14009e-12
Glmn	0.00345239	1.01196	0.158	0.095	1
P4ha2	8.02035e-16	1.01143	0.703	0.462	1.9248e-11
B3galnt1	1.10201e-14	1.01008	0.517	0.268	2.64472e-10
Adamts14	3.17933e-10	1.00551	0.364	0.176	7.63007e-06
AABR07054614.1	1.20218e-07	1.00242	0.222	0.097	0.00288512
Gusb	9.06249e-14	0.99507	0.397	0.172	2.17491e-09
Galnt16	6.06263e-17	0.993004	0.553	0.285	1.45497e-12
Pdss2	2.61243e-09	0.980806	0.317	0.15	6.26957e-05
Sh3gl3	0.000787665	0.977488	0.125	0.063	1
F2rl1	4.70429e-05	0.973009	0.128	0.054	1
Pxdn	1.26263e-08	0.971164	0.408	0.227	0.00030302
Tspan18	0.000406563	0.970528	0.103	0.044	1
Tmtc4	5.28856e-05	0.967688	0.139	0.061	1
Itga5	5.40126e-21	0.967657	0.761	0.466	1.29625e-16
Lpcat1	2.10846e-05	0.965303	0.15	0.066	0.50601
Dapk1	0.00233385	0.962866	0.178	0.107	1
Ccdc149	0.00285919	0.962088	0.122	0.066	1
Slc7a8	1.43803e-09	0.957045	0.386	0.199	3.45113e-05
Dhx16	0.000700589	0.956844	0.114	0.054	1
Map3k10	1.33406e-05	0.956013	0.156	0.067	0.32016
Lamb1	2.47559e-09	0.955948	0.442	0.262	5.94117e-05
Clec2dl1	8.06247e-09	0.953835	0.661	0.471	0.000193491
Ube3d	4.09239e-07	0.951891	0.15	0.054	0.00982133
Mfap5	8.66449e-18	0.94155	0.825	0.581	2.07939e-13
Il1rl1	4.25151e-18	0.93476	0.394	0.143	1.02032e-13
Minpp1	1.36126e-10	0.934085	0.431	0.23	3.26688e-06
Fam219b	0.00196914	0.93391	0.106	0.052	1
Tbcd	1.06519e-09	0.933533	0.453	0.248	2.55635e-05
Gfod1	0.000241294	0.927918	0.144	0.071	1
Spaca6	5.65696e-06	0.925938	0.178	0.08	0.135761
Pik3r4	0.0621792	0.921097	0.114	0.077	1
AC095947.3	9.15602e-11	0.91764	0.419	0.213	2.19735e-06
Thbs4	7.33301e-16	0.91633	0.761	0.564	1.75985e-11
Csrp2	3.07443e-11	0.912685	0.583	0.368	7.37832e-07
Gtf2h4	0.000141684	0.912196	0.136	0.063	1
Slc25a37	2.73305e-06	0.91127	0.375	0.235	0.0655904
Btbd19	4.78243e-13	0.910214	0.378	0.16	1.14774e-08
Rnpep	4.24799e-05	0.909422	0.133	0.057	1
Acp6	4.722e-05	0.909099	0.153	0.071	1
Chic1	0.00634058	0.905962	0.108	0.06	1
Crtc1	0.0598207	0.905849	0.106	0.069	1
Atp10a	2.55393e-05	0.905045	0.2	0.103	0.612918
Dysf	0.000471487	0.904709	0.131	0.064	1
Adgra3	0.0125181	0.901615	0.133	0.081	1
LOC100360791	4.27068e-40	0.896729	0.956	0.778	1.02492e-35
St6galnac6	0.000146985	0.89662	0.136	0.063	1
Nexn	0.0110258	0.896376	0.106	0.06	1
Sec24d	3.72092e-12	0.895874	0.511	0.285	8.92984e-08
Flrt2	2.62423e-05	0.89244	0.144	0.063	0.629788
Fndc1	1.50986e-11	0.891545	0.703	0.468	3.62352e-07
Bbs9	1.76941e-05	0.89074	0.178	0.084	0.42464
Lum	1.48259e-16	0.889316	0.914	0.801	3.55807e-12
Psat1	1.86703e-06	0.888183	0.3	0.164	0.0448069
Mgst2	1.29007e-08	0.887822	0.367	0.199	0.000309603
Thbs3	5.53507e-11	0.885441	0.603	0.353	1.32836e-06
Agtrap	0.000310471	0.884305	0.158	0.083	1
Ints12	2.55994e-05	0.880856	0.181	0.087	0.61436
Dgkq	0.000114128	0.878962	0.103	0.04	1
RT1-Da	1.07028e-10	0.878423	0.35	0.155	2.56857e-06
Fbxl20	6.98937e-07	0.877923	0.353	0.202	0.0167738
Csrp1	5.51125e-10	0.877136	0.642	0.428	1.32265e-05
Aspn	1.10445e-18	0.87635	0.881	0.667	2.65057e-14
Ero1a	1.64977e-13	0.8759	0.742	0.497	3.95928e-09
Pdia5	6.11598e-07	0.874494	0.339	0.189	0.0146777
Maged2	2.98733e-10	0.873896	0.492	0.291	7.1693e-06
Smyd2	2.37452e-08	0.871967	0.386	0.212	0.00056986
Asns	2.54459e-06	0.871178	0.219	0.106	0.0610676
Serpinh1	3.27286e-34	0.870927	0.986	0.949	7.85453e-30
Adora2b	7.00262e-06	0.870305	0.15	0.061	0.168056
Mpzl1	7.7215e-08	0.868604	0.242	0.107	0.00185308
RT1-CE1	5.2249e-15	0.867463	0.664	0.391	1.25392e-10
Cep135	0.00283048	0.865928	0.1	0.049	1
Blvra	0.000276242	0.864383	0.147	0.074	1
Pde3a	0.576673	0.860313	0.136	0.121	1
Slfn2	1.47697e-09	0.860308	0.344	0.166	3.54458e-05
AABR07026294.1	0.00015534	0.860167	0.167	0.084	1
Nup37	1.05775e-05	0.859169	0.158	0.067	0.253851
Sfrp2	0.000480218	0.858194	0.122	0.058	1
L3mbtl3	0.000109178	0.856583	0.267	0.158	1
Ptgr2	4.65896e-06	0.856378	0.181	0.081	0.11181
Depdc5	1.12589e-05	0.853863	0.208	0.104	0.270203
Zfat	1.69069e-10	0.853676	0.469	0.258	4.05748e-06
Tmem63a	0.000573134	0.853633	0.108	0.049	1
Zfpm2	6.69421e-09	0.852749	0.478	0.288	0.000160654
Nme7	2.76502e-07	0.851195	0.25	0.118	0.00663577
Lysmd1	0.000470622	0.850575	0.103	0.044	1
Fancl	0.00435916	0.849476	0.128	0.071	1
Sh3bp5l	0.000709919	0.849118	0.219	0.133	1
Adcy2	0.00123973	0.848025	0.183	0.107	1
Kctd18	2.5009e-07	0.846354	0.294	0.147	0.0060019
Nat10	0.00308444	0.845563	0.228	0.147	1
Fam189b	0.000275412	0.839542	0.167	0.086	1
Srpx2	1.76201e-14	0.837652	0.639	0.382	4.22865e-10
Pbx2	0.000264085	0.83347	0.139	0.067	1
Kcnma1	3.73183e-08	0.831264	0.422	0.244	0.000895602
Gng2	8.27686e-06	0.831109	0.219	0.113	0.198636
Reep4	4.41223e-05	0.830419	0.15	0.069	1
Smtn	3.50281e-05	0.830246	0.15	0.067	0.84064
Fkbp9	2.86516e-20	0.828574	0.875	0.63	6.8761e-16
Cyp4v3	2.85981e-06	0.828138	0.228	0.112	0.0686326
Pgm3	1.33058e-10	0.826727	0.478	0.265	3.19326e-06
RGD1564804	5.05617e-09	0.82663	0.45	0.265	0.000121343
Spp1	0.000243535	0.826369	0.244	0.15	1
Adar	0.00196852	0.826189	0.117	0.06	1
Vopp1	4.98562e-09	0.825947	0.292	0.13	0.00011965
Trim47	6.99047e-08	0.82358	0.447	0.275	0.00167764
Mmp23	1.39537e-12	0.823434	0.558	0.325	3.34875e-08
Ahr	0.000440827	0.823161	0.158	0.084	1
Usp54	7.91092e-06	0.822648	0.361	0.218	0.189854
Arfgap1	2.91036e-08	0.820015	0.475	0.287	0.000698458
Prmt5	1.38033e-08	0.817785	0.283	0.129	0.000331266
Mta3	6.65807e-07	0.817656	0.208	0.09	0.0159787
Tab1	0.00032548	0.81676	0.114	0.051	1
Ston2	0.00239498	0.815991	0.15	0.086	1
Rasal3	0.000121988	0.815491	0.156	0.077	1
Traf1	5.44664e-06	0.81407	0.289	0.163	0.130714
Pafah1b3	4.26684e-08	0.812837	0.203	0.08	0.001024
Ankh	4.62119e-07	0.81155	0.314	0.166	0.0110904
AABR07027306.1	0.000380338	0.810185	0.133	0.064	1
Clec2g	9.54821e-07	0.809812	0.469	0.333	0.0229147
Cdk6	7.24218e-05	0.809024	0.325	0.209	1
Nagpa	0.00244105	0.808602	0.106	0.054	1
Bbs2	0.000276518	0.807964	0.128	0.06	1
Plpp5	1.3034e-09	0.807797	0.414	0.221	3.12803e-05
Nceh1	1.26911e-05	0.806882	0.211	0.107	0.304573
C1qtnf3	0.000224082	0.804815	0.236	0.144	1
Pdgfrl	5.42613e-12	0.804605	0.581	0.36	1.30222e-07
Ints11	8.43398e-05	0.803594	0.175	0.087	1
Edem2	3.53488e-06	0.803286	0.261	0.138	0.0848335
Gstm7	7.93974e-07	0.802322	0.289	0.156	0.0190546
Lrrc15	7.55171e-08	0.802212	0.211	0.086	0.00181234
Abcb6	0.00751241	0.79969	0.133	0.08	1
Prune1	0.0119994	0.798643	0.122	0.074	1
RT1-Bb	7.96652e-07	0.798599	0.161	0.061	0.0191188
Top1mt	0.000321499	0.798366	0.125	0.058	1
Map2k5	2.1444e-10	0.798016	0.461	0.239	5.14634e-06
Atg7	2.48954e-07	0.794975	0.297	0.152	0.00597464
Rad54l2	0.0151481	0.794263	0.119	0.072	1
Islr	4.58954e-06	0.793876	0.553	0.397	0.110144
Prelp	7.56941e-15	0.793585	0.739	0.491	1.81658e-10
Hs3st5	0.000169913	0.793385	0.142	0.067	1
Raver1	1.69751e-08	0.79275	0.386	0.198	0.000407385
Malt1	0.000539375	0.79207	0.203	0.117	1
Daglb	0.00113407	0.790395	0.139	0.074	1
Ctsz	2.16264e-06	0.785057	0.183	0.08	0.0519011
Col6a2	4.84316e-21	0.784916	0.992	0.931	1.16231e-16
Bcl9	0.000238882	0.784701	0.133	0.063	1
Prss35	4.46274e-06	0.782313	0.167	0.071	0.107101
Tubb2b	0.00049408	0.781414	0.1	0.043	1
LOC102549817	0.000253145	0.781278	0.164	0.084	1
Smpd2	0.000201584	0.780185	0.158	0.08	1
Nid1	1.9377e-12	0.779662	0.747	0.529	4.65029e-08
Micall2	6.5523e-05	0.779636	0.183	0.092	1
Tmem170b	0.000538908	0.779081	0.15	0.078	1
AABR07000398.1	1.80413e-18	0.778812	0.914	0.745	4.32973e-14
Mydgf	2.52934e-07	0.778015	0.275	0.132	0.00607016
Serpine1	9.42066e-08	0.774357	0.625	0.416	0.00226086
Nup214.1	2.07352e-08	0.774263	0.328	0.167	0.000497623
Gas7	0.000991696	0.774002	0.217	0.135	1
RGD1565131	6.40632e-07	0.773592	0.236	0.109	0.0153745
Rhot2	0.000214318	0.773424	0.1	0.04	1
Kitlg	7.11392e-06	0.772971	0.408	0.265	0.170727
Adam23	4.97756e-05	0.771934	0.194	0.101	1
Efemp1	0.000267121	0.771174	0.272	0.17	1
Mgst3	1.36442e-07	0.770294	0.417	0.242	0.00327447
Camk2g	0.0130779	0.770177	0.144	0.09	1
Septin9	6.56222e-13	0.76966	0.586	0.327	1.57487e-08
Itsn1	0.000529684	0.768826	0.4	0.282	1
Elmod2	0.0317017	0.76812	0.108	0.069	1
Nid2	5.34866e-08	0.767893	0.422	0.247	0.00128363
Nek6	3.22282e-06	0.76782	0.272	0.147	0.0773445
Slc35f6	0.000331846	0.767296	0.122	0.057	1
Echdc2	0.000198714	0.767152	0.103	0.041	1
Efemp2	1.68273e-16	0.766897	0.844	0.617	4.03838e-12
AABR07007032.1	0.000211504	0.766321	0.242	0.144	1
Stk4	2.58336e-06	0.766282	0.267	0.143	0.061998
Ugt1a6	0.0140759	0.766156	0.15	0.095	1
Ptk2b	0.0481448	0.765038	0.114	0.075	1
Egln1	3.65526e-06	0.763864	0.25	0.129	0.0877226
Mon1b	0.000249855	0.762779	0.189	0.103	1
Smoc2	0.00602203	0.758674	0.158	0.1	1
Adcy3	9.20075e-05	0.758513	0.167	0.083	1
Serpine2	0.0234353	0.758148	0.439	0.385	1
Psmb8	0.000195836	0.758141	0.206	0.117	1
Irak4	0.00012641	0.75674	0.189	0.1	1
Fech	0.000171401	0.756001	0.144	0.069	1
Zgpat	0.000679309	0.755849	0.172	0.097	1
Fbn1	1.22567e-22	0.755322	0.953	0.819	2.94148e-18
Fasn	4.93153e-12	0.75387	0.431	0.199	1.18352e-07
Lmf1	0.000562525	0.753479	0.139	0.071	1
Dcaf11	0.000179789	0.752131	0.375	0.244	1
Cpt2	0.0122156	0.750924	0.122	0.074	1
Copg2	0.00133371	0.749617	0.178	0.104	1
Aff2	0.00373934	0.748798	0.3	0.215	1
Enox1	1.86464e-05	0.748734	0.15	0.064	0.447495
Zbtb5	0.00966859	0.746971	0.139	0.084	1
Thumpd3	4.47043e-05	0.746583	0.225	0.121	1
Elp2	1.63379e-05	0.746384	0.203	0.1	0.392093
Rfx2	1.20921e-07	0.746243	0.247	0.113	0.00290199
Ikbip	2.16021e-15	0.746039	0.806	0.563	5.18428e-11
Cfap410	0.000385331	0.74572	0.122	0.057	1
Nars2	0.00024143	0.7453	0.178	0.095	1
Gigyf1	0.000337913	0.744973	0.147	0.074	1
Ripk3	1.44575e-06	0.744769	0.214	0.097	0.0346966
Anapc1	0.000320095	0.744188	0.256	0.156	1
Rogdi	0.00384885	0.743962	0.1	0.051	1
Tmem45a	0.00130875	0.743637	0.153	0.084	1
RGD1311946	4.78784e-07	0.740892	0.319	0.172	0.0114903
Prdm5	5.47175e-06	0.739739	0.333	0.196	0.131317
F2r	0.0524264	0.739029	0.111	0.074	1
Tmem70	0.0073953	0.738613	0.164	0.101	1
Vps8	4.55273e-06	0.738557	0.272	0.146	0.109261
Zdhhc1	6.0505e-06	0.737394	0.272	0.147	0.145206
AABR07032255.2	0.000134573	0.735959	0.2	0.107	1
Galk1	1.79774e-07	0.734952	0.372	0.207	0.00431439
Psmd5	6.73177e-13	0.732583	0.669	0.42	1.61556e-08
Shq1	0.000186346	0.732399	0.147	0.072	1
Dcbld1	0.050204	0.731752	0.106	0.071	1
Clcn5	0.000555026	0.730645	0.217	0.129	1
Unc45a	0.00071656	0.730605	0.222	0.138	1
Il17rc	2.27418e-08	0.730464	0.289	0.133	0.000545781
Nr2f6	7.92588e-06	0.729798	0.408	0.253	0.190213
Tpcn1	0.000259898	0.72941	0.164	0.084	1
Tgfbi	4.57984e-15	0.729378	0.906	0.73	1.09912e-10
Spred2	0.00382893	0.728606	0.156	0.092	1
Ppm1h	3.6799e-05	0.725635	0.358	0.221	0.883139
Ammecr1	0.000204399	0.723841	0.133	0.061	1
Cmtm6	1.60787e-08	0.723616	0.5	0.299	0.000385872
Nle1	8.2582e-06	0.723359	0.236	0.12	0.198189
AABR07044711.1	4.3362e-08	0.722939	0.656	0.494	0.00104064
Fchsd2	6.43726e-05	0.722359	0.264	0.15	1
Dnal4	8.00139e-06	0.720811	0.244	0.127	0.192025
Pde5a	0.00143093	0.720082	0.203	0.121	1
Vim	6.34779e-31	0.719936	1	0.998	1.52341e-26
Wrap53	0.00540839	0.719801	0.1	0.052	1
Sfrp1	0.0116666	0.71941	0.122	0.074	1
Kdelr3	7.57267e-09	0.718556	0.578	0.403	0.000181736
Slc25a46	1.83737e-07	0.71728	0.419	0.239	0.00440949
Ndn	0.000172364	0.717208	0.139	0.064	1
Mboat7l1	4.18181e-06	0.716978	0.217	0.104	0.100359
LOC102549842	0.000117453	0.71692	0.206	0.11	1
Ror2	0.00185777	0.716539	0.208	0.127	1
Bmp6	5.49755e-05	0.716137	0.108	0.041	1
Rmnd1	0.000136368	0.715982	0.258	0.146	1
LOC108348120	2.21541e-05	0.715391	0.253	0.14	0.531677
Ints5	4.68625e-06	0.715001	0.236	0.118	0.112465
AC134204.1	3.39595e-07	0.714958	0.375	0.216	0.00814994
AABR07062138.2	0.00405257	0.714736	0.117	0.063	1
Ints10	2.97229e-05	0.714333	0.3	0.179	0.71332
Poll	7.82519e-06	0.71392	0.181	0.08	0.187797
Ighmbp2	0.0126958	0.710276	0.114	0.067	1
Prdm15	0.000114667	0.709914	0.197	0.104	1
C1qtnf1	7.37815e-12	0.709701	0.425	0.207	1.77068e-07
Ppil3	1.52598e-06	0.708555	0.294	0.155	0.0366219
Fastk	1.04905e-05	0.707558	0.344	0.206	0.251761
Pygl	0.000253347	0.707069	0.25	0.15	1
Zfp954	0.000284722	0.706752	0.122	0.055	1
Ergic1	0.000100488	0.706131	0.236	0.137	1
Rab11fip5	0.000272147	0.705358	0.167	0.087	1
Txndc15	1.53382e-08	0.704118	0.65	0.434	0.000368101
Nfya	0.00310187	0.703495	0.172	0.104	1
Stard13	0.000667322	0.703142	0.417	0.296	1
Nipsnap3b	5.66779e-07	0.703046	0.319	0.169	0.0136021
Endog	0.00124349	0.702822	0.164	0.092	1
Naglu	9.00317e-09	0.702398	0.406	0.218	0.000216067
LOC691143	0.00024757	0.701191	0.144	0.071	1
Cpm	0.617302	0.701063	0.103	0.109	1
Cnn3	1.49521e-06	0.700584	0.556	0.379	0.0358835
Loxl2	6.31546e-09	0.700567	0.764	0.597	0.000151565
Fbxl6	1.77246e-06	0.700424	0.317	0.175	0.0425373
Tyw1	3.64964e-06	0.698718	0.236	0.117	0.0875877
Col1a1	9.65618e-25	0.697873	1	1	2.31739e-20
Elp1	6.93617e-05	0.697826	0.214	0.115	1
Cinp	0.00100359	0.696046	0.189	0.112	1
Scfd2	6.77059e-07	0.69495	0.311	0.166	0.0162487
Ptn	0.000423187	0.694068	0.433	0.325	1
Mfsd10	0.00193122	0.692896	0.203	0.123	1
Crppa	0.000445084	0.692409	0.164	0.089	1
Sh3bgrl3	7.5993e-14	0.692362	0.878	0.672	1.82376e-09
Ttc26	0.0160522	0.692172	0.106	0.063	1
Phka1	0.0109898	0.691996	0.119	0.072	1
Zfp423	0.00154507	0.691301	0.122	0.063	1
Ndrg4	0.00013268	0.691053	0.325	0.199	1
Lmna	7.77966e-26	0.690606	0.986	0.969	1.86704e-21
Plin3	0.00722836	0.688935	0.114	0.064	1
Ciz1	1.82324e-07	0.688787	0.275	0.132	0.00437559
Ring1	6.22494e-05	0.688006	0.25	0.143	1
Zfp354c	9.97953e-05	0.687822	0.131	0.057	1
Zfp251	0.000452678	0.687006	0.206	0.118	1
Rbms2	2.97262e-12	0.686405	0.783	0.554	7.13398e-08
Msi2	0.000204411	0.68638	0.258	0.156	1
Xpo5	2.01891e-05	0.685749	0.211	0.107	0.484518
Fhl2	1.3974e-05	0.684434	0.172	0.078	0.335361
Smox	0.000943348	0.684222	0.167	0.095	1
Ret	0.000331827	0.683355	0.158	0.081	1
Tmem110	0.00173538	0.683053	0.144	0.078	1
Serpinf1	6.32542e-21	0.683029	0.947	0.853	1.51804e-16
LOC108351137	3.70604e-18	0.68291	0.978	0.919	8.89412e-14
Bnc2	4.7313e-05	0.682408	0.831	0.775	1
Mgrn1	0.000605217	0.681869	0.169	0.092	1
Frrs1	0.0016196	0.681513	0.156	0.087	1
Slc22a18	5.83573e-06	0.681096	0.214	0.104	0.140052
Lpcat3	3.96898e-09	0.679789	0.594	0.382	9.52516e-05
Maged1	6.65095e-14	0.679397	0.772	0.534	1.59616e-09
Clpp	6.53079e-07	0.679217	0.35	0.195	0.0156732
C1qtnf6	6.612e-09	0.678319	0.603	0.385	0.000158681
Gramd4	0.00065316	0.677283	0.128	0.063	1
Stxbp4	3.34805e-05	0.676746	0.189	0.095	0.803499
Col18a1	2.71547e-09	0.676213	0.539	0.339	6.51686e-05
Lama2	1.03824e-05	0.674143	0.461	0.316	0.249167
Stxbp6	0.296063	0.673565	0.106	0.083	1
Arhgap18	2.44889e-05	0.673329	0.5	0.365	0.587709
Prr3	2.79015e-05	0.67309	0.286	0.167	0.669608
Cybc1	4.12711e-06	0.672708	0.322	0.183	0.0990466
Tusc2	1.78537e-06	0.672607	0.406	0.247	0.042847
Rnasek	3.85668e-07	0.672174	0.275	0.137	0.00925565
Lamc2	8.29461e-05	0.671854	0.158	0.075	1
Gltp	1.9988e-05	0.671519	0.25	0.135	0.479692
P4ha3	9.1148e-06	0.671421	0.364	0.232	0.218746
Camkmt	0.00285623	0.669431	0.131	0.072	1
Capn10	0.00286267	0.669093	0.158	0.094	1
AABR07054189.1	0.00678892	0.669025	0.156	0.097	1
Zbtb17	0.00191851	0.668805	0.292	0.189	1
Galnt10	6.6203e-07	0.668544	0.242	0.115	0.015888
Med25	5.80176e-05	0.667776	0.261	0.149	1
Nt5dc2	7.46509e-06	0.667732	0.272	0.147	0.179155
Cdc26	5.77134e-06	0.667408	0.272	0.146	0.138506
Banp	9.57418e-09	0.667241	0.436	0.242	0.000229771
Snx27	4.26427e-07	0.667003	0.4	0.225	0.0102338
St3gal3	6.08948e-05	0.666913	0.3	0.175	1
Nav3	2.66088e-06	0.665805	0.289	0.156	0.0638584
Magi1	0.000904537	0.665668	0.222	0.138	1
Ltbp2	0.000375377	0.665256	0.189	0.107	1
Rnase4	4.90939e-05	0.664749	0.197	0.1	1
Nt5c	0.00102719	0.664605	0.156	0.084	1
NEWGENE-1308171	8.58031e-09	0.664443	0.667	0.486	0.000205919
Cacna1c	1.77996e-05	0.663731	0.261	0.146	0.427173
Limd2	0.000494624	0.663706	0.231	0.141	1
Ppp6r2	0.00238103	0.66334	0.144	0.08	1
Kcnn4	0.000644218	0.662245	0.217	0.13	1
Scrn1	0.0215224	0.662216	0.139	0.092	1
Gprc5b	3.10697e-05	0.662155	0.253	0.141	0.745641
Senp7	5.29994e-05	0.662112	0.286	0.167	1
Pelp1	0.000205389	0.660877	0.233	0.133	1
Bace2	0.00170359	0.660203	0.156	0.087	1
Tubb3	0.0414327	0.659924	0.233	0.181	1
Sergef	3.40911e-06	0.659588	0.3	0.164	0.0818151
Mcm9	4.42884e-08	0.659115	0.35	0.178	0.00106288
Dclre1c	4.66034e-06	0.658399	0.169	0.071	0.111843
Gmppb	1.73431e-06	0.657773	0.194	0.084	0.0416216
Nfkbil1	8.79331e-07	0.657646	0.306	0.16	0.0211031
Aldoc	0.000348717	0.657217	0.15	0.075	1
Kif26b	3.26721e-05	0.656917	0.381	0.252	0.784098
Ift88	0.000185455	0.656752	0.197	0.107	1
Fads3	0.00346354	0.656712	0.136	0.077	1
Bop1	3.33175e-08	0.656154	0.372	0.199	0.000799586
Slc8b1	0.00582129	0.655505	0.142	0.083	1
Adamts10	7.46827e-05	0.655481	0.236	0.13	1
Ppp1r16a	0.000866191	0.655443	0.139	0.072	1
Slc29a3	0.000210133	0.655381	0.197	0.109	1
Alkbh8	0.00039713	0.655184	0.256	0.155	1
Col20a1	0.0001243	0.655099	0.103	0.04	1
Psmb9	0.000146937	0.654904	0.281	0.167	1
Ago4	0.025266	0.654838	0.106	0.064	1
Snrnp35	0.00140683	0.653989	0.222	0.138	1
Slc38a9	0.0118247	0.65375	0.136	0.084	1
Gstk1	0.000508968	0.652969	0.158	0.084	1
Dzip1l	5.65935e-05	0.652916	0.289	0.167	1
Scd2	1.74733e-06	0.652873	0.386	0.229	0.0419342
Gmppa	0.000160481	0.652845	0.253	0.149	1
Zdhhc7	5.93991e-05	0.652087	0.3	0.184	1
Pdgfd	2.0812e-08	0.652033	0.481	0.291	0.000499466
Ears2	0.0176803	0.650681	0.136	0.086	1
Pid1	0.464093	0.649365	0.167	0.179	1
Tram2	0.0136132	0.649151	0.208	0.141	1
Fbln1	8.94778e-05	0.6491	0.208	0.113	1
LOC100361457	1.60132e-16	0.648873	0.978	0.943	3.84301e-12
Tspan14	0.00251722	0.648452	0.119	0.063	1
RGD1560883	0.00268804	0.648429	0.208	0.133	1
Adgrl1	2.74362e-05	0.646447	0.172	0.08	0.658441
Zfhx2	0.000790652	0.646421	0.139	0.071	1
Mvp	3.08464e-08	0.645684	0.614	0.414	0.000740283
Ttc23	0.129879	0.644507	0.169	0.132	1
Tppp3	0.000443586	0.643555	0.531	0.403	1
Pphln1	2.33857e-07	0.643251	0.469	0.294	0.00561233
Saysd1	2.50688e-05	0.640576	0.178	0.083	0.601627
Fhdc1	0.000367867	0.64022	0.181	0.098	1
Ppp2r2c	0.0177354	0.64011	0.2	0.135	1
Ust	0.0119165	0.639764	0.303	0.219	1
B4galt7	4.61859e-05	0.639606	0.264	0.152	1
Zmat3	0.000298497	0.639518	0.144	0.071	1
Lclat1	0.0207849	0.639303	0.156	0.103	1
Cd74	1.64576e-07	0.639199	0.322	0.163	0.00394966
Tmem117	0.0012537	0.638895	0.236	0.149	1
Klhl11	0.00114159	0.638465	0.186	0.109	1
Dpy19l4	0.00113104	0.638023	0.158	0.087	1
Rps6ka4	6.29147e-06	0.637626	0.281	0.152	0.150989
AABR07063829.1	0.000124491	0.637071	0.214	0.12	1
Sdc1	3.62241e-07	0.636779	0.528	0.357	0.00869342
Papss1	4.13431e-09	0.635947	0.467	0.256	9.92194e-05
Pde4dip	5.73423e-06	0.635274	0.436	0.287	0.137616
Dmap1	0.00166965	0.635175	0.164	0.094	1
Atxn1	0.142308	0.635117	0.167	0.129	1
Prdx4	6.00513e-17	0.634687	0.914	0.755	1.44117e-12
Fto	3.07803e-11	0.633172	0.697	0.472	7.38697e-07
AABR07063855.1	0.00142815	0.632569	0.119	0.06	1
Casp12	0.0032332	0.631689	0.181	0.112	1
Glipr2	0.00215917	0.631578	0.128	0.067	1
Preb	0.000209337	0.63156	0.256	0.155	1
Rtl8a	9.80406e-07	0.629748	0.394	0.235	0.0235288
Sun1	8.17428e-05	0.629232	0.278	0.166	1
Vav2	0.000993806	0.629085	0.178	0.1	1
Mrps11	0.000272094	0.629028	0.267	0.161	1
Aplf	0.000888775	0.628695	0.292	0.19	1
Clec2l	9.18111e-05	0.628642	0.175	0.089	1
Galm	0.129851	0.626389	0.172	0.133	1
Mcat	0.00271924	0.625672	0.117	0.061	1
AABR07033657.1	0.000647815	0.625365	0.194	0.112	1
Slx4ip	0.0109166	0.625098	0.117	0.069	1
AABR07039111.1	0.0115875	0.624911	0.103	0.058	1
Comtd1	2.62464e-06	0.624656	0.442	0.273	0.0629888
AABR07063279.1	0.0699532	0.624592	0.153	0.11	1
Cfap70	0.576615	0.624524	0.125	0.107	1
Lgals3bp	6.0107e-09	0.622353	0.639	0.433	0.000144251
Hyi	2.72855e-07	0.62196	0.347	0.187	0.00654824
Clasp1	0.000168003	0.621808	0.428	0.296	1
Kifc3	1.77994e-05	0.621503	0.278	0.16	0.427169
Leo1	5.78878e-06	0.621496	0.325	0.187	0.138925
Pde4b	0.00715515	0.621399	0.331	0.244	1
Schip1	0.000134546	0.621233	0.325	0.201	1
Kctd3	0.00086303	0.621008	0.119	0.058	1
AABR07068316.1	1.86726e-18	0.620882	0.986	0.913	4.48124e-14
Cd34	0.0112654	0.619988	0.103	0.058	1
R3hcc1	2.73941e-06	0.619872	0.233	0.113	0.065743
Adgrg2	1.00455e-07	0.619267	0.297	0.144	0.00241083
Nova1	1.1229e-05	0.616974	0.5	0.34	0.269485
Arhgap32	0.0289197	0.616606	0.581	0.462	1
Polr3k	2.01201e-06	0.615691	0.314	0.17	0.0482862
Arg1	5.13652e-06	0.613277	0.153	0.063	0.123271
Btbd11	0.0102362	0.61291	0.169	0.109	1
Bbs4	0.0622592	0.612419	0.194	0.147	1
Dock5	5.52939e-06	0.612251	0.258	0.137	0.1327
Rps10.1	1.91941e-13	0.61193	0.628	0.368	4.6064e-09
Tmed4	7.25637e-06	0.61189	0.3	0.169	0.174146
St3gal2	0.000601746	0.611829	0.183	0.103	1
Synj2bp	0.00450183	0.611605	0.461	0.351	1
Ift22	0.00189748	0.611599	0.194	0.12	1
Senp3	0.276086	0.611184	0.239	0.198	1
Ap1s1	4.2114e-06	0.610973	0.522	0.345	0.101069
Fzd2	0.00257705	0.610245	0.178	0.106	1
Tcaim	0.000941928	0.610058	0.108	0.051	1
Pdia6	3.61353e-14	0.610012	0.944	0.805	8.67212e-10
Thada	3.55703e-06	0.609945	0.472	0.319	0.0853651
P3h1	5.42501e-10	0.609914	0.642	0.408	1.30195e-05
Decr1	1.40817e-07	0.609494	0.569	0.382	0.00337946
Plcg1	0.000200081	0.609384	0.283	0.175	1
Rrad	0.313649	0.609348	0.156	0.133	1
Tap1	2.94529e-06	0.608871	0.319	0.178	0.0706839
RT1-Db1	0.00206157	0.608357	0.164	0.095	1
Ddit4l2	0.0800579	0.607953	0.194	0.149	1
Kank2	2.95468e-05	0.607124	0.3	0.173	0.709094
L3mbtl2	0.0485694	0.606791	0.139	0.097	1
AABR07068536.1	0.000476838	0.606215	0.167	0.089	1
Epn2	3.07895e-06	0.605371	0.283	0.152	0.0738916
Rcc1	0.000230337	0.604842	0.122	0.054	1
Ppt2	0.000531888	0.604825	0.144	0.074	1
Parp8	0.0953288	0.603425	0.192	0.147	1
Arhgap29	0.00170039	0.603386	0.208	0.129	1
Lrrc29	0.00309376	0.603365	0.131	0.072	1
Arhgef3	4.22423e-05	0.603293	0.414	0.282	1
Qsox2	4.49004e-07	0.603238	0.353	0.193	0.0107757
Ric8a	2.26977e-07	0.60313	0.331	0.175	0.00544723
Smim1	0.00753697	0.602503	0.147	0.089	1
St6galnac4	0.000747194	0.60171	0.114	0.054	1
Tgfb3	0.00483544	0.6017	0.214	0.14	1
Xpa	0.12109	0.599876	0.156	0.118	1
Golph3l	0.000115216	0.599257	0.208	0.115	1
Msra	0.000107297	0.599153	0.219	0.121	1
Bri3bp	1.33352e-06	0.597222	0.269	0.137	0.0320033
Dpp3	3.00958e-05	0.597143	0.308	0.179	0.72227
Plppr5	2.0716e-05	0.596535	0.181	0.084	0.497163
Ptar1	4.66662e-05	0.596468	0.283	0.167	1
Zbtb45	0.00101119	0.59607	0.128	0.064	1
Tnn	2.71695e-10	0.595072	0.692	0.502	6.5204e-06
Wipi1	5.67442e-08	0.594612	0.603	0.387	0.0013618
Ppil1	0.00125041	0.59432	0.3	0.196	1
Lgr4	0.00106464	0.593357	0.303	0.198	1
Plpp2	0.00212243	0.593337	0.228	0.146	1
RGD1306502	5.65022e-05	0.592683	0.131	0.055	1
Ebf3	0.190135	0.592211	0.289	0.239	1
Tmem181	0.00117561	0.592028	0.197	0.118	1
Acvrl1	0.00662868	0.591169	0.131	0.077	1
Sec23a	1.62389e-05	0.590654	0.403	0.256	0.389718
Stx11	0.000205803	0.589241	0.358	0.235	1
Tmem164	0.000571815	0.588955	0.189	0.104	1
Tyw5	0.0385391	0.588512	0.125	0.083	1
Tbx18	3.36263e-06	0.588385	0.572	0.399	0.0806998
Pde7a	2.01663e-06	0.588189	0.314	0.17	0.0483971
Prmt7	0.000188586	0.588064	0.208	0.117	1
Cgref1	1.24413e-06	0.587837	0.442	0.281	0.0298579
Nfkb2	0.000873423	0.5869	0.303	0.196	1
Cabin1	0.0028993	0.586593	0.133	0.074	1
Myadm	1.01311e-08	0.586429	0.633	0.439	0.000243137
Hibch	0.000193475	0.586272	0.175	0.09	1
Tor2a	4.49206e-07	0.586105	0.428	0.253	0.0107805
Serp2	0.0274485	0.585856	0.114	0.072	1
Postn	2.83273e-11	0.585755	0.678	0.437	6.79826e-07
Arl16	1.13228e-05	0.585585	0.361	0.222	0.271736
Exoc1	2.62481e-06	0.585257	0.3	0.163	0.0629929
Pcyt2	0.00793643	0.584952	0.161	0.101	1
Plcl2	0.000495154	0.584835	0.175	0.097	1
Tsen34l1	3.99219e-08	0.584133	0.486	0.284	0.000958087
Traf3	5.81265e-06	0.583044	0.433	0.279	0.139498
Kdelr1	2.11592e-17	0.582937	0.925	0.79	5.07799e-13
Hddc2	0.000170837	0.582297	0.178	0.09	1
Fdft1	0.00164071	0.581774	0.225	0.143	1
Brf1	2.41748e-05	0.580866	0.278	0.156	0.58017
Dxo	0.000761226	0.580824	0.178	0.1	1
Yif1a	3.9129e-08	0.58078	0.575	0.363	0.000939058
Mapk8ip1	0.000771351	0.58015	0.236	0.144	1
Lrrc32	0.000243997	0.579815	0.239	0.141	1
Lrrfip2	2.90977e-11	0.579275	0.856	0.647	6.98315e-07
Pfas	0.00251595	0.579263	0.117	0.06	1
Lama4	8.831e-08	0.579094	0.694	0.512	0.00211935
Mettl25	0.0452058	0.578866	0.131	0.09	1
Afg3l1	8.35234e-05	0.578811	0.286	0.169	1
Cd82	1.11784e-07	0.578101	0.478	0.294	0.0026827
RGD1311164	0.0220099	0.578014	0.108	0.066	1
Zfp428	0.00081105	0.577805	0.161	0.087	1
Cep68	0.00061396	0.576731	0.25	0.152	1
Suclg2	7.8038e-07	0.576325	0.658	0.486	0.0187283
Abcc4	6.16261e-07	0.57608	0.325	0.183	0.0147896
Cdk20	0.00279239	0.575272	0.1	0.049	1
Rpa2	2.91613e-05	0.575198	0.281	0.158	0.699841
Tradd	0.000177974	0.575124	0.172	0.087	1
Kat2a	0.00190678	0.573483	0.158	0.089	1
Cdkn2b	2.20596e-07	0.573419	0.483	0.302	0.00529408
Stk3	1.0314e-06	0.57315	0.622	0.443	0.0247527
Naa10	0.00120882	0.572767	0.172	0.098	1
Abhd2	8.19427e-06	0.572146	0.386	0.238	0.196654
Cog1	0.0355371	0.572142	0.142	0.095	1
Mfap3l	7.00287e-07	0.571261	0.531	0.362	0.0168062
Fra10ac1	0.00227828	0.571078	0.158	0.09	1
Zswim4	7.10018e-09	0.570727	0.453	0.255	0.000170397
Nnt	2.25668e-05	0.57019	0.325	0.189	0.54158
Mfsd3	0.0324327	0.569989	0.144	0.095	1
Tmem97	3.6237e-06	0.56973	0.358	0.207	0.0869651
Npepl1	0.00272491	0.568996	0.294	0.199	1
Klhl42	9.27788e-05	0.568909	0.186	0.095	1
Coq9	9.80058e-06	0.568656	0.306	0.17	0.235204
Asnsd1	2.78453e-06	0.568323	0.428	0.264	0.066826
Clec3b	2.89647e-05	0.567867	0.856	0.765	0.695123
Gxylt2	5.2931e-05	0.56737	0.217	0.115	1
Fam229b	0.00802795	0.567343	0.128	0.075	1
RGD1359127	0.000576185	0.567314	0.192	0.107	1
Dcun1d4	0.000457127	0.565916	0.225	0.132	1
Lyz2	0.111352	0.565067	0.253	0.195	1
Rassf8	5.23989e-06	0.564912	0.461	0.301	0.125752
Ndufaf1	0.0509955	0.564825	0.114	0.075	1
Cdan1	0.0173813	0.564581	0.103	0.06	1
Fbxl8	0.00108474	0.564514	0.114	0.055	1
Fibp	3.30614e-06	0.564403	0.467	0.305	0.0793441
Plxnb2	4.20063e-06	0.563828	0.494	0.334	0.100811
Selenom	4.73508e-09	0.56376	0.806	0.65	0.000113637
Xrcc6	0.000654084	0.563353	0.169	0.092	1
MT-Mt-nd3	1.95771e-18	0.562704	0.961	0.905	4.6983e-14
Lrrc1	9.97104e-06	0.562625	0.211	0.103	0.239295
Mcart1	0.0125291	0.562006	0.247	0.169	1
Loxl1	3.21267e-12	0.56184	0.892	0.796	7.7101e-08
Pi16	0.000178213	0.561667	0.233	0.135	1
B4galt2	0.00204033	0.561477	0.161	0.092	1
Anxa6	1.35389e-07	0.561241	0.589	0.41	0.0032492
Zfp61	0.00212835	0.561045	0.206	0.129	1
Ccl7	4.71093e-12	0.560355	0.706	0.469	1.13058e-07
Fmnl3	0.00706827	0.559967	0.133	0.078	1
Zfp414	0.000286955	0.559852	0.197	0.112	1
Aacs	0.000187192	0.559243	0.3	0.184	1
Rala	2.40405e-12	0.558777	0.881	0.75	5.76947e-08
Hmgxb3	0.0180093	0.55858	0.222	0.153	1
Tia1	0.000124239	0.558221	0.267	0.155	1
Gm2a	1.15921e-07	0.557625	0.356	0.189	0.002782
Mfsd5	0.000138985	0.556631	0.35	0.221	1
Camkk2	6.2512e-06	0.556521	0.25	0.127	0.150023
Dpysl3	1.89859e-05	0.556443	0.364	0.218	0.455642
Znhit2	4.34702e-05	0.556328	0.289	0.17	1
Smad3	6.84861e-05	0.556276	0.5	0.362	1
Tmem132a	2.26254e-07	0.555692	0.406	0.232	0.00542987
LOC108348048	0.00109756	0.555638	0.344	0.242	1
Tmbim1	3.08451e-05	0.555526	0.472	0.325	0.740253
Cdk4	8.77775e-06	0.555464	0.356	0.212	0.210657
Rmdn3	4.6077e-05	0.55542	0.211	0.109	1
Qars1	8.43774e-07	0.555203	0.475	0.301	0.0202497
Ptgr1	0.000142439	0.554948	0.283	0.172	1
Vrk2	2.90592e-05	0.554914	0.406	0.255	0.697391
Xrcc5	6.41982e-06	0.554904	0.233	0.117	0.154069
Thoc5	0.00687056	0.554869	0.183	0.118	1
Cers2	5.38925e-08	0.554859	0.531	0.33	0.00129337
Col6a1	1.02553e-07	0.554795	0.844	0.767	0.00246117
Smim3	0.000868787	0.554782	0.211	0.126	1
Zfp407	7.87465e-08	0.554541	0.611	0.406	0.00188984
Fat1	2.90401e-05	0.554468	0.536	0.41	0.696933
Ptpa	5.68966e-07	0.554395	0.536	0.348	0.0136546
Sec22b	6.94559e-08	0.554047	0.617	0.41	0.00166687
Tut1	0.000212458	0.553892	0.2	0.107	1
Casd1	0.00282117	0.553245	0.111	0.057	1
Setd7	0.00125047	0.552753	0.206	0.123	1
Abcc1	0.00137568	0.552656	0.336	0.227	1
Ctnnbip1	2.16157e-07	0.552222	0.55	0.359	0.00518754
Opa3	0.00410752	0.552209	0.153	0.09	1
Vps72	6.96642e-05	0.552138	0.469	0.324	1
Zmym6	0.0483065	0.552067	0.142	0.098	1
Tctex1d2	0.00107674	0.55174	0.131	0.066	1
Sec23ip	1.08758e-05	0.551237	0.486	0.313	0.261008
Commd10	2.65818e-05	0.550825	0.311	0.184	0.637937
Fam8a1	0.000487584	0.550823	0.211	0.123	1
Satb2	0.131159	0.550268	0.114	0.084	1
Rfc4	0.034756	0.549967	0.192	0.133	1
Slc25a11	0.00365638	0.549357	0.236	0.15	1
Fuca2	6.35661e-05	0.549084	0.25	0.138	1
Tada2a	4.09406e-05	0.548687	0.236	0.126	0.982533
Mrps2	0.00202321	0.547762	0.247	0.16	1
Baz2a	0.0255608	0.547695	0.164	0.113	1
Tcf20	0.00194161	0.547611	0.322	0.227	1
Slc25a20	6.81362e-05	0.547609	0.292	0.173	1
Fancm	0.000190661	0.546805	0.258	0.155	1
Tmem138	0.0205778	0.546749	0.122	0.075	1
Nudt16l1	0.000147203	0.546157	0.208	0.113	1
Mrpl37	5.35723e-06	0.54572	0.408	0.244	0.128568
Gng10	5.16081e-17	0.545238	0.944	0.824	1.23854e-12
Mapk14	0.00259326	0.544828	0.281	0.187	1
Zfp322a	0.000812382	0.544716	0.292	0.192	1
Copz2	2.51655e-09	0.54451	0.778	0.62	6.03948e-05
Slc8a1	0.030887	0.544502	0.103	0.064	1
Dera	6.75344e-08	0.543715	0.444	0.255	0.00162076
Btf3	3.69962e-13	0.543534	0.869	0.679	8.87871e-09
Apeh	0.00164816	0.543162	0.161	0.09	1
Dok5	0.00438981	0.542958	0.361	0.259	1
LOC100125364	5.17951e-06	0.542692	0.428	0.271	0.124303
Fars2	0.00010311	0.542071	0.356	0.235	1
Selenoo	0.0201982	0.541674	0.156	0.104	1
Pank2	4.52507e-05	0.541006	0.544	0.37	1
Cnot11	1.12426e-05	0.539806	0.367	0.227	0.269811
Pigk	9.10671e-09	0.538953	0.694	0.466	0.000218552
Gsta1	0.360857	0.538746	0.161	0.137	1
Dcxr	0.0233456	0.538584	0.133	0.086	1
Borcs6	8.94473e-06	0.537947	0.356	0.215	0.214665
Crlf1	0.000214082	0.53749	0.383	0.258	1
Prph	0.374489	0.537342	0.144	0.123	1
Pcbp4	0.000506693	0.53655	0.239	0.141	1
Synj2	7.31854e-06	0.536159	0.225	0.11	0.175638
Dctpp1	0.000354436	0.535644	0.228	0.135	1
Ibtk	6.5809e-06	0.535045	0.394	0.239	0.157935
Pdgfc	0.0010742	0.534859	0.356	0.247	1
Tapbp	0.000499318	0.53463	0.253	0.152	1
Smpd1	1.51274e-08	0.534344	0.653	0.449	0.000363041
Nuak1	0.00305463	0.534105	0.103	0.051	1
Akap1	1.12888e-05	0.533523	0.264	0.143	0.270921
AABR07072356.1	8.95122e-07	0.533518	0.489	0.311	0.021482
Vasp	0.0355836	0.533095	0.278	0.21	1
Parn	1.11056e-05	0.532664	0.506	0.336	0.266524
Ipo13	0.0810841	0.531812	0.128	0.09	1
Anxa2	2.47768e-09	0.531544	0.969	0.91	5.94617e-05
Fhl1	0.000148833	0.531529	0.494	0.347	1
Asrgl1	0.0246197	0.529661	0.114	0.071	1
Cnot8	0.000251605	0.529539	0.319	0.202	1
Septin6	0.0231523	0.528971	0.206	0.144	1
Tmed3	1.97407e-11	0.528387	0.894	0.758	4.73758e-07
Naxe	9.46704e-07	0.527841	0.439	0.27	0.0227199
Acad11	0.0619782	0.526398	0.172	0.124	1
Slc35a2	1.82955e-05	0.525954	0.483	0.324	0.439073
Ppa2	1.15691e-06	0.524731	0.303	0.156	0.0277647
Ints9	0.0027627	0.524727	0.222	0.138	1
Fastkd3	0.000149667	0.524666	0.247	0.141	1
Slc35b2	3.27752e-07	0.524488	0.458	0.275	0.00786572
Mllt11	6.18829e-05	0.52433	0.286	0.167	1
Zc2hc1a	0.0214167	0.52425	0.117	0.072	1
Ccl2	4.79611e-21	0.524054	0.958	0.782	1.15102e-16
AC128848.1	0.00931847	0.523813	0.275	0.196	1
Relch	2.66887e-07	0.523604	0.622	0.414	0.00640502
Eri3	1.88432e-05	0.523241	0.581	0.416	0.452219
Nelfb	0.0010345	0.52306	0.347	0.229	1
Sh3rf3	0.000749627	0.522608	0.139	0.072	1
Adamts16	0.0024183	0.522523	0.458	0.344	1
Nomo1	2.48367e-06	0.522523	0.464	0.281	0.0596057
Nono	2.11327e-09	0.522061	0.839	0.643	5.07165e-05
Naa80	0.00201891	0.522035	0.156	0.087	1
Tet3	0.000354233	0.521938	0.311	0.199	1
Adh5	1.60895e-05	0.521272	0.375	0.235	0.386131
Rcn3	2.34453e-10	0.521117	0.828	0.643	5.62663e-06
Lipt2	3.45673e-05	0.520994	0.144	0.063	0.82958
Snx30	0.000480388	0.520707	0.169	0.092	1
Rnaseh2c	0.000155814	0.520497	0.244	0.141	1
Phf20l1	3.73849e-05	0.520386	0.353	0.218	0.897201
Tmem161a	0.011722	0.52035	0.128	0.077	1
Invs	0.000326983	0.51969	0.128	0.06	1
Ptpn23	2.03164e-05	0.519088	0.397	0.248	0.487572
Mrpl28	0.000695539	0.519059	0.297	0.195	1
Dym	1.99517e-05	0.518129	0.292	0.164	0.47882
Med8	0.00169899	0.517685	0.206	0.127	1
Lzic	0.00280645	0.517024	0.219	0.141	1
Serinc5	1.3055e-06	0.51674	0.492	0.313	0.0313308
Cdk9	1.56123e-06	0.516718	0.808	0.624	0.037468
LOC100910540	0.1191	0.516682	0.211	0.164	1
Stk24	0.0488216	0.516391	0.189	0.135	1
Dgkh	0.00684924	0.516191	0.214	0.14	1
Scyl1	3.03506e-07	0.515903	0.472	0.285	0.00728383
Tada3	6.537e-05	0.515846	0.203	0.104	1
Tmem159	4.4541e-05	0.515515	0.397	0.256	1
Dhx57	0.0326747	0.51536	0.172	0.118	1
Tsnax	0.000154724	0.514992	0.206	0.109	1
Mllt6	0.00372267	0.514592	0.144	0.083	1
Igf1r	0.00390833	0.514547	0.578	0.488	1
Itm2a	0.002769	0.513874	0.267	0.184	1
Atp6v0a2	1.34978e-05	0.51376	0.314	0.181	0.323933
Gpm6b	2.627e-05	0.512995	0.386	0.247	0.630454
Zfp64	0.0028819	0.512694	0.103	0.051	1
NEWGENE-621351.1	5.83671e-06	0.51254	0.425	0.27	0.140075
Ly6e	3.59878e-05	0.5124	0.553	0.394	0.863671
Ankrd44	0.0482807	0.512318	0.103	0.067	1
Sacs	0.0589021	0.512122	0.244	0.186	1
Cant1	0.004226	0.511839	0.158	0.094	1
Rab4a	7.98014e-06	0.511767	0.178	0.08	0.191515
Gipc1	3.74292e-06	0.511706	0.431	0.268	0.0898263
Cybrd1	0.000459115	0.511701	0.264	0.164	1
Xpc	0.00164857	0.511032	0.417	0.291	1
Uck2	3.59845e-10	0.511006	0.792	0.595	8.63592e-06
Ubl4a	9.24461e-06	0.51068	0.478	0.314	0.221861
Fbxl5	3.44274e-08	0.510462	0.842	0.725	0.000826222
Derl1	9.99708e-11	0.510207	0.844	0.646	2.3992e-06
Stx18	0.00015817	0.510153	0.356	0.232	1
Armc10	0.00334393	0.509922	0.203	0.127	1
Atp10d	0.000471856	0.509692	0.169	0.092	1
Ddost	3.66326e-11	0.509595	0.878	0.771	8.79145e-07
Sec13	6.21273e-08	0.508529	0.603	0.414	0.00149099
Qsox1	3.69097e-05	0.50847	0.603	0.419	0.885796
Cept1	2.48843e-05	0.508421	0.389	0.245	0.597198
Fam189a1	1.99772e-05	0.50841	0.422	0.273	0.479433
Scnm1	0.0114981	0.508303	0.139	0.084	1
RGD1359158	3.55662e-05	0.508092	0.294	0.172	0.853553
Gmpr2	0.000118016	0.508046	0.169	0.084	1
Lman2	1.97778e-12	0.507938	0.925	0.775	4.74647e-08
Tmed1	2.99958e-05	0.50767	0.431	0.276	0.719869
Tsta3	0.0100693	0.507419	0.272	0.19	1
Zfp236	8.8182e-06	0.507289	0.381	0.225	0.211628
Ptprs	0.00916902	0.507019	0.125	0.074	1
Ccdc80	4.15659e-10	0.506856	0.847	0.644	9.9754e-06
AABR07026893.1	0.0104479	0.506297	0.144	0.089	1
Ctbp2	0.0032511	0.506097	0.244	0.161	1
Col16a1	5.50786e-08	0.506042	0.75	0.575	0.00132183
Cryz	0.000753336	0.505944	0.181	0.101	1
Rint1	0.0117327	0.505928	0.133	0.081	1
Psmf1	0.000199866	0.504933	0.233	0.132	1
Fbxo28	2.70653e-06	0.504811	0.442	0.268	0.064954
Cemip	0.00361026	0.504667	0.747	0.638	1
Hip1r	0.0402596	0.504261	0.153	0.106	1
Abraxas1	0.00726823	0.504261	0.194	0.126	1
Bckdha	0.000306693	0.504018	0.269	0.164	1
Dhdds	0.000174134	0.503983	0.258	0.15	1
Cep112	0.000377184	0.503739	0.233	0.138	1
Ldha	1.73346e-11	0.50357	0.975	0.951	4.16012e-07
Snf8	3.43595e-06	0.503427	0.542	0.353	0.0824594
AABR07027322.1	0.00050981	0.502161	0.139	0.067	1
Chsy1	7.60805e-06	0.502095	0.658	0.495	0.182586
Adck5	0.00235698	0.501727	0.153	0.086	1
Radil	0.000365548	0.501382	0.231	0.138	1
Arl2bp	6.07583e-09	0.501207	0.597	0.38	0.000145814
Olfml3	2.18131e-07	0.501019	0.792	0.609	0.00523493
Ncbp3	0.246718	-0.500719	0.247	0.259	1
Rps19l2	2.11752e-09	-0.502034	0.806	0.83	5.08183e-05
Syf2	1.40193e-08	-0.502324	0.872	0.859	0.00033645
Ftl1	2.76568e-19	-0.503909	1	1	6.63736e-15
Kpna1	6.11901e-07	-0.504222	0.756	0.787	0.014685
Rab8b	0.000116765	-0.505325	0.672	0.702	1
Lias	0.318272	-0.506047	0.122	0.141	1
Yy1	2.80284e-06	-0.506123	0.667	0.699	0.0672654
Fam20a	0.474612	-0.506588	0.161	0.172	1
Ackr3	0.369424	-0.507015	0.614	0.554	1
Pnn	5.43834e-07	-0.507488	0.736	0.779	0.0130515
Cep295	0.0203493	-0.507533	0.3	0.342	1
Zfp629	1.9306e-05	-0.508172	0.628	0.666	0.463325
AABR07053500.2	0.295527	-0.508618	0.15	0.169	1
Inip	0.321017	-0.508622	0.158	0.173	1
Klf11	0.848526	-0.509222	0.15	0.146	1
Ccdc186	0.00470417	-0.509584	0.633	0.594	1
Rtf1	1.06527e-09	-0.510614	0.889	0.896	2.55654e-05
Tuba1c	0.0274816	-0.511134	0.5	0.502	1
Rassf1	0.00948854	-0.51276	0.581	0.567	1
Irs2	0.000390993	-0.512992	0.461	0.537	1
Tas1r2	0.960695	-0.515941	0.125	0.12	1
Eif2ak4	0.0701273	-0.516292	0.331	0.357	1
Lonrf3	0.778463	-0.517337	0.189	0.184	1
Ndufaf7	0.86744	-0.517768	0.133	0.124	1
Nfe2l1	8.99741e-06	-0.519471	0.569	0.626	0.215929
Ramp2	0.000190108	-0.52036	0.547	0.589	1
Kdsr	0.238357	-0.520763	0.225	0.235	1
Rev3l	0.238133	-0.520895	0.258	0.267	1
Dync1i2	7.96252e-13	-0.521704	0.919	0.933	1.91092e-08
Jph1	0.125709	-0.522261	0.322	0.344	1
Arhgap24	0.0834476	-0.522898	0.178	0.129	1
Tmem140	0.00673488	-0.523561	0.536	0.574	1
Nfic	0.199499	-0.524011	0.139	0.163	1
Mcee	0.752295	-0.525345	0.219	0.207	1
Tpk1	0.988788	-0.52543	0.125	0.12	1
Prpf4b	7.02136e-12	-0.526065	0.869	0.891	1.68506e-07
Thoc6	0.807145	-0.52805	0.244	0.229	1
Fzd1	0.13072	-0.529723	0.361	0.371	1
Slc9b1	0.79701	-0.530601	0.128	0.117	1
Cebpa	0.652593	-0.532351	0.156	0.16	1
Mxd1	0.732629	-0.532505	0.231	0.221	1
Tob1	0.000240724	-0.532768	0.672	0.69	1
H1f2	0.555008	-0.532975	0.178	0.152	1
Has2	0.786979	-0.533151	0.167	0.166	1
Gabarapl2	9.827e-16	-0.533339	0.969	0.965	2.35838e-11
Barx1	0.445274	-0.53402	0.147	0.158	1
Cdv3	1.75729e-16	-0.53472	0.958	0.962	4.21732e-12
Pitx1	0.0203415	-0.534784	0.433	0.463	1
Coq7	0.789731	-0.534865	0.106	0.106	1
Ddx3	3.03913e-06	-0.534887	0.719	0.739	0.0729361
Serpina1	0.0498269	-0.534959	0.067	0.103	1
Tmtc2	0.187146	-0.534959	0.183	0.21	1
Nr1d1	0.360133	-0.536405	0.494	0.454	1
Ppm1e	0.194624	-0.536444	0.089	0.112	1
Arl4a	1.12166e-09	-0.538267	0.964	0.96	2.69187e-05
Dnajb6	2.21027e-12	-0.538283	0.875	0.89	5.30442e-08
Clk1	1.03419e-07	-0.539209	0.808	0.87	0.00248195
Nabp1	0.745223	-0.539544	0.111	0.1	1
Tars2	0.860216	-0.539648	0.1	0.092	1
Timp3	0.00365716	-0.539752	0.558	0.587	1
Mynn	0.116808	-0.540162	0.436	0.423	1
Osgin2	0.809558	-0.5409	0.361	0.308	1
LOC100174910	0.744416	-0.542454	0.114	0.101	1
Bid	0.649468	-0.542614	0.119	0.104	1
Rsbn1	0.0684289	-0.544771	0.508	0.494	1
Esyt1	0.484817	-0.545264	0.094	0.104	1
Fosl1	0.000235584	-0.545712	0.822	0.804	1
Psmd10	0.324746	-0.546704	0.169	0.187	1
Mef2a	4.83449e-10	-0.547435	0.858	0.885	1.16023e-05
Cdk2	0.308292	-0.547737	0.083	0.101	1
Cwc25	0.00508829	-0.547855	0.542	0.538	1
AABR07068285.2	0.655933	-0.548315	0.169	0.147	1
LOC100911372	0.00820895	-0.548397	0.419	0.446	1
Azin1	8.85891e-09	-0.548557	0.847	0.885	0.000212605
Sdc4	3.18462e-05	-0.549336	0.758	0.768	0.764277
Tmem176b	0.00363429	-0.552513	0.258	0.333	1
Rgl1	0.657611	-0.552764	0.3	0.284	1
Bcor	0.448431	-0.553061	0.108	0.12	1
Cstb	4.64595e-09	-0.554063	0.994	0.997	0.000111498
Pogk	0.390695	-0.555221	0.169	0.178	1
mrpl9	0.0465995	-0.556064	0.258	0.293	1
Sulf1	0.0562978	-0.558648	0.331	0.36	1
Nmt1	1.33528e-07	-0.559092	0.744	0.759	0.00320454
Per3	0.450452	-0.559884	0.139	0.15	1
Kdm1a	0.00455735	-0.562581	0.681	0.676	1
Rps27a	5.18134e-22	-0.563225	0.953	0.966	1.24347e-17
Crybg3	0.866377	-0.563811	0.289	0.27	1
Fbln5	0.000180774	-0.564459	0.469	0.538	1
AABR07065078.1	0.94029	-0.567559	0.156	0.143	1
Gas2l3	0.127264	-0.567816	0.192	0.221	1
Dhfr	0.690327	-0.568867	0.114	0.101	1
Arid4b	0.797581	-0.569338	0.156	0.15	1
Brd1	1.22598e-09	-0.57046	0.9	0.88	2.94223e-05
Ing5	0.057155	-0.570538	0.442	0.431	1
Pdzd2	0.434117	-0.570779	0.189	0.196	1
Las1l	0.466177	-0.572955	0.178	0.184	1
AABR07044925.1	0.00670898	-0.573744	0.378	0.417	1
Abcc9	0.686041	-0.573944	0.108	0.112	1
Ankrd49	0.251097	-0.573957	0.319	0.311	1
Prkcg	0.985205	-0.574553	0.289	0.259	1
E2f5	0.0586388	-0.575127	0.425	0.431	1
Pura	0.00620909	-0.575782	0.364	0.402	1
Taf4b	0.0175198	-0.57668	0.594	0.587	1
Praf2	0.255267	-0.576689	0.125	0.146	1
AABR07065438.1	3.66899e-41	-0.577377	0.986	0.991	8.80521e-37
Rhob	0.0296793	-0.578327	0.578	0.583	1
N4bp2l2	9.91981e-09	-0.578415	0.781	0.784	0.000238066
Senp2	0.0657496	-0.57937	0.342	0.356	1
Mab21l1	0.00819466	-0.580267	0.575	0.584	1
Rybp	0.000663896	-0.581245	0.558	0.571	1
AABR07029605.1	1.02848e-05	-0.581685	0.7	0.725	0.246826
Pacc1	0.943085	-0.581778	0.125	0.121	1
Klf4	9.26144e-10	-0.582095	0.9	0.911	2.22265e-05
Ppp1r13l	0.723089	-0.582724	0.164	0.163	1
Pgrmc2	0.000297771	-0.583458	0.497	0.54	1
Ccn2	0.0160195	-0.58425	0.408	0.46	1
AABR07031756.1	0.0239857	-0.584615	0.333	0.359	1
Nrip3	0.186111	-0.58499	0.183	0.204	1
Arf2	0.034961	-0.58713	0.494	0.498	1
Samd9	0.160175	-0.587401	0.203	0.227	1
Tmsb15b2	0.290547	-0.588857	0.264	0.278	1
Npc1	5.63054e-10	-0.588885	0.825	0.848	1.35127e-05
Mustn1	0.871118	-0.589028	0.178	0.172	1
Fam107b	0.483725	-0.589054	0.303	0.294	1
Six1	0.192687	-0.589838	0.219	0.241	1
Gadd45b	0.00318903	-0.590582	0.55	0.589	1
Rhbdf1	0.47049	-0.592297	0.106	0.115	1
Midn	0.913157	-0.595975	0.117	0.112	1
AABR07033887.1	0.337546	-0.596848	0.181	0.196	1
Creb5	8.8361e-07	-0.597137	0.533	0.656	0.0212057
Sh3kbp1	0.111685	-0.597527	0.442	0.431	1
Apol9a	0.287113	-0.598673	0.4	0.38	1
AABR07053516.1	0.108824	-0.60016	0.233	0.255	1
Rpl30	4.99939e-42	-0.600636	0.983	0.98	1.1998e-37
Dctn4	2.00224e-05	-0.602947	0.536	0.583	0.480517
Mmp10	0.0344322	-0.603141	0.139	0.184	1
Lonrf1	0.48193	-0.60395	0.092	0.101	1
Sox9	0.626064	-0.60418	0.331	0.316	1
Cobll1	0.0151286	-0.604625	0.411	0.446	1
Lekr1	0.620402	-0.604849	0.103	0.089	1
Tex10	0.00682251	-0.605014	0.497	0.518	1
Enpp2	0.305941	-0.605248	0.308	0.317	1
Spty2d1	7.16262e-05	-0.60698	0.536	0.566	1
F13a1	0.048436	-0.608191	0.322	0.368	1
Crebrf	2.04922e-08	-0.611244	0.722	0.756	0.000491792
Irx3	0.213669	-0.61178	0.142	0.163	1
AABR07001435.1	0.493304	-0.615359	0.111	0.12	1
Atp5md	0.000407617	-0.617271	0.436	0.485	1
Spon1	0.0959965	-0.619371	0.167	0.206	1
Slx4	0.338815	-0.619761	0.114	0.129	1
Rpl9	0.110208	-0.621616	0.172	0.199	1
AABR07002768.1	0.21234	-0.622675	0.089	0.11	1
Tnfaip6	0.000653935	-0.624808	0.789	0.827	1
Nxf1	2.65163e-06	-0.626573	0.594	0.643	0.0636365
Map2	0.144296	-0.628049	0.117	0.144	1
Abhd12	0.577279	-0.628962	0.206	0.204	1
Aard	0.78429	-0.629526	0.114	0.103	1
Lmo4	4.40636e-07	-0.629542	0.642	0.698	0.0105748
Stx2	0.39779	-0.629683	0.122	0.133	1
Rdm1	0.235028	-0.630461	0.231	0.245	1
LOC100910771	0.531412	-0.633224	0.197	0.198	1
Nsa2	1.73823e-22	-0.633752	0.922	0.949	4.17157e-18
Iqcg	0.0302655	-0.634353	0.222	0.267	1
AABR07006333.1	0.00107284	-0.635075	0.3	0.368	1
Peg3	0.490742	-0.637225	0.242	0.244	1
Cxcl2	0.465182	-0.642527	0.403	0.385	1
Hnrnpa2b1	1.2043e-12	-0.643086	0.789	0.84	2.8902e-08
AABR07066379.1	0.31705	-0.643473	0.092	0.109	1
MT-Mt-atp8	1.01956e-16	-0.643559	0.917	0.952	2.44684e-12
Klf5	0.703131	-0.64503	0.142	0.143	1
Asap2	0.119833	-0.645829	0.328	0.334	1
Nrp2	1.08412e-08	-0.651895	0.739	0.79	0.000260178
Ap1s2	0.0605238	-0.656128	0.3	0.33	1
Ddit3	0.000316195	-0.65713	0.744	0.722	1
AABR07015057.1	0.148905	-0.658626	0.172	0.199	1
Nr4a1	0.0317075	-0.658847	0.125	0.169	1
LOC100912564.2	0.000211056	-0.661496	0.514	0.555	1
AABR07026317.1	0.463949	-0.662297	0.175	0.179	1
Megf10	0.121779	-0.666223	0.158	0.19	1
Shroom4	0.130267	-0.66655	0.108	0.077	1
Nfatc2ip	0.141888	-0.668581	0.131	0.158	1
Pla1a	0.0448063	-0.669425	0.328	0.362	1
Ndufc1	0.0131907	-0.671213	0.292	0.334	1
Mindy2	0.110775	-0.672875	0.117	0.147	1
Adamts4	0.333484	-0.674768	0.133	0.15	1
Sfrp4	0.00123404	-0.675888	0.761	0.738	1
LOC100910978.1	0.0115668	-0.67765	0.408	0.44	1
Cpne8	4.3095e-08	-0.679376	0.617	0.683	0.00103424
Vps13c	0.00448127	-0.679551	0.431	0.46	1
Aen	2.24331e-07	-0.679742	0.583	0.669	0.00538371
Lpcat2	0.0675977	-0.683483	0.247	0.281	1
Maff	0.114566	-0.684313	0.369	0.377	1
Pdk4	0.00304577	-0.686234	0.414	0.485	1
Gpr176	0.034812	-0.686927	0.447	0.474	1
Atg14	0.0310774	-0.690087	0.258	0.301	1
Plekhb1	0.428836	-0.690348	0.103	0.113	1
AABR07032622.1	0.325127	-0.690504	0.1	0.117	1
Phf13	0.0305376	-0.690671	0.244	0.293	1
Nhej1	0.192301	-0.69423	0.117	0.14	1
Mmgt1	0.545304	-0.700504	0.133	0.113	1
Ccn1	0.516504	-0.703151	0.206	0.206	1
Vps37b	0.00687396	-0.705036	0.333	0.379	1
Synm	0.249175	-0.705676	0.128	0.147	1
Snw1	4.91473e-06	-0.707503	0.506	0.571	0.117949
Col22a1	0.0978256	-0.708037	0.117	0.152	1
Mcur1	0.13028	-0.709941	0.133	0.161	1
Cdca8	0.360187	-0.710861	0.1	0.115	1
Zrsr1	4.23921e-05	-0.711152	0.433	0.514	1
Ifi35	0.909296	-0.711472	0.114	0.106	1
Zfp394	0.147922	-0.711844	0.128	0.153	1
Pdp2	0.273114	-0.715146	0.089	0.107	1
AABR07054400.1	0.00602811	-0.716582	0.231	0.287	1
Simc1	0.693144	-0.71732	0.158	0.156	1
Igf2bp2	7.45445e-05	-0.717518	0.511	0.569	1
Hmga1	0.246837	-0.718641	0.225	0.238	1
Tmem100	0.00163341	-0.718755	0.328	0.391	1
Mmd	0.0306519	-0.719951	0.347	0.396	1
Ccne2	0.0820375	-0.721545	0.097	0.13	1
Tsc22d3	0.000471248	-0.724695	0.367	0.443	1
Mier3	0.019077	-0.725189	0.331	0.36	1
Rcan1	3.68939e-05	-0.726106	0.5	0.549	0.885418
Pld1	0.218039	-0.726503	0.111	0.133	1
Tspan2	0.581682	-0.727623	0.111	0.117	1
Tox	0.913767	-0.728086	0.286	0.273	1
Map1b	0.0102433	-0.72829	0.319	0.368	1
Gabarapl1	2.85434e-11	-0.729541	0.789	0.834	6.85013e-07
LOC103689965	0.069405	-0.731604	0.192	0.227	1
Sphk1	0.53627	-0.732168	0.097	0.104	1
Slc38a1	0.0641837	-0.73443	0.108	0.146	1
Gpnmb	7.82725e-05	-0.737006	0.622	0.64	1
Crem	0.00305774	-0.737186	0.447	0.482	1
LOC108349682	5.93184e-06	-0.740982	0.494	0.549	0.142358
Rpl37	1.74351e-55	-0.741836	0.978	0.989	4.18424e-51
Mki67	0.608787	-0.74436	0.244	0.235	1
Chka	2.29658e-06	-0.748347	0.494	0.575	0.0551155
Rnf214	0.225229	-0.752169	0.172	0.187	1
Aldh1a3	0.425834	-0.755325	0.1	0.112	1
AABR07055943.1	0.113546	-0.759075	0.108	0.138	1
AABR07031445.1	0.246403	-0.762915	0.094	0.115	1
Arhgap45	0.102723	-0.763481	0.156	0.183	1
Pcdh7	0.0239934	-0.766867	0.153	0.202	1
Stmn4	0.194366	-0.768333	0.133	0.158	1
Sgk1	5.42752e-09	-0.78375	0.781	0.827	0.000130255
Fst	0.993314	-0.785614	0.161	0.152	1
Slc9a7	0.0118556	-0.788947	0.075	0.124	1
Pradc1	0.338448	-0.790491	0.092	0.106	1
LOC499643	0.00214638	-0.791807	0.389	0.436	1
Hnrnpc	0.00153158	-0.794588	0.386	0.416	1
Adamts17	0.128329	-0.795892	0.086	0.113	1
Klf6	4.14501e-14	-0.7977	0.894	0.936	9.94762e-10
RGD1564664	4.80132e-05	-0.799363	0.503	0.58	1
Cdh23	0.107836	-0.80128	0.156	0.187	1
AABR07072108.1	0.0477707	-0.804403	0.128	0.166	1
RGD1305938	0.0148369	-0.809357	0.161	0.215	1
Gpr88	0.0279007	-0.811013	0.228	0.275	1
Fam184a	0.012364	-0.811405	0.267	0.311	1
Angptl1	3.17333e-06	-0.812713	0.5	0.578	0.0761567
Cdkn2aip	0.0116175	-0.813783	0.253	0.296	1
Mlh1	0.276083	-0.816848	0.1	0.117	1
AABR07035218.1	5.1254e-10	-0.817098	0.589	0.67	1.23004e-05
Cd55	0.00501639	-0.818381	0.65	0.658	1
Gadd45g	0.00261517	-0.819899	0.275	0.347	1
Agpat5	0.00474426	-0.822508	0.256	0.316	1
Coq10a	0.785618	-0.82255	0.136	0.138	1
Mdm2	0.000137028	-0.828608	0.897	0.857	1
Dpysl2	0.135367	-0.836017	0.219	0.238	1
Hbegf	4.03007e-05	-0.836675	0.392	0.512	0.967176
RGD1561662	0.0185667	-0.836967	0.1	0.147	1
Crtc2	0.0417261	-0.837345	0.119	0.16	1
Usp40	0.147526	-0.840432	0.075	0.1	1
H2aj	0.0118208	-0.845056	0.169	0.221	1
Lemd3	0.640431	-0.845412	0.203	0.196	1
Pcf11	0.000927666	-0.846947	0.383	0.428	1
Mis12	0.473292	-0.850075	0.108	0.117	1
Slbp	6.44738e-08	-0.857507	0.544	0.612	0.00154731
Fbln7	0.00131394	-0.857975	0.206	0.278	1
Ppfibp2	0.121422	-0.859645	0.144	0.173	1
Btg2	0.0463894	-0.859759	0.369	0.387	1
Tnip2	0.0134515	-0.86059	0.175	0.229	1
Hmg1l1	1.08312e-06	-0.86835	0.378	0.48	0.0259938
Slurp1	0.0378983	-0.875026	0.094	0.137	1
RGD1566359	4.57229e-05	-0.876839	0.325	0.405	1
Sned1	0.0841949	-0.878269	0.294	0.307	1
Id4	0.024458	-0.880704	0.206	0.253	1
Syn3	0.0575878	-0.885692	0.133	0.172	1
Arid5b	1.38734e-13	-0.8882	0.75	0.831	3.32947e-09
Bcl2	0.968395	-0.888685	0.131	0.123	1
Ttbk2	0.226903	-0.892993	0.117	0.137	1
Brip1	0.0027601	-0.89436	0.156	0.224	1
Ppial4d	2.49188e-07	-0.896811	0.358	0.474	0.00598027
Mtss2	0.20674	-0.897217	0.103	0.123	1
Rtn4r	0.268613	-0.898304	0.092	0.109	1
Prpf40b	0.220328	-0.898357	0.086	0.106	1
Letm2	0.00089161	-0.898882	0.153	0.225	1
Tmem176a	1.33887e-07	-0.900354	0.286	0.446	0.00321315
AC109958.1	0.21419	-0.90096	0.089	0.107	1
Ptprn	0.000204434	-0.901165	0.194	0.282	1
Fgl2	1.90559e-12	-0.904293	0.678	0.788	4.57322e-08
Zc3h8	0.00803541	-0.91209	0.186	0.242	1
H1f4	0.300259	-0.912884	0.175	0.192	1
Edil3	0.00586764	-0.920875	0.108	0.169	1
Cep76	0.0234068	-0.921463	0.197	0.241	1
Fam219a	0.269618	-0.925092	0.094	0.113	1
Calcrl	0.00160064	-0.927655	0.453	0.5	1
Comp	0.000501656	-0.928161	0.147	0.235	1
RGD1560341	2.35553e-08	-0.93195	0.419	0.526	0.000565303
Ints2	0.00766341	-0.933353	0.222	0.284	1
Nsmf	0.163762	-0.934005	0.089	0.112	1
Nr4a3	0.0123051	-0.936677	0.103	0.155	1
H2az1	0.0609069	-0.939362	0.1	0.135	1
Hexd	0.00329783	-0.948168	0.053	0.107	1
Cfh	0.000623837	-0.95261	0.217	0.298	1
Mdga2	0.00700199	-0.955801	0.117	0.173	1
Abcg1	0.127115	-0.960665	0.128	0.155	1
Ppp1r10	2.46755e-08	-0.961112	0.581	0.653	0.000592187
C2	0.0104122	-0.963033	0.178	0.232	1
Nudcd3	0.000448896	-0.967349	0.197	0.278	1
Csrnp1	8.22318e-06	-0.967749	0.436	0.506	0.197348
Prc1	0.0181211	-0.976833	0.228	0.271	1
Dlx3	0.000235173	-0.988608	0.192	0.287	1
Dnajb4	8.83209e-11	-1.00869	0.683	0.761	2.11961e-06
Ccl4	0.470192	-1.00968	0.203	0.206	1
Clic5	1.00947e-05	-1.01964	0.208	0.333	0.242262
LOC103690108	0.0147374	-1.02285	0.161	0.207	1
Zdhhc2	0.281418	-1.0277	0.086	0.104	1
Adamts9	0.0184238	-1.03098	0.122	0.172	1
Hmgn3	0.273429	-1.03884	0.489	0.448	1
Gprc5a	6.34359e-09	-1.04191	0.758	0.785	0.00015224
Camk2n1	0.000168258	-1.05127	0.214	0.305	1
Smad7	0.0062878	-1.06569	0.208	0.265	1
AABR07004269.3	1.11365e-13	-1.06844	0.453	0.615	2.67266e-09
Nr6a1	0.0681258	-1.06987	0.086	0.12	1
Hk2	4.68848e-29	-1.08083	0.947	0.972	1.12519e-24
C4b	0.0144423	-1.08304	0.153	0.202	1
Fbxo32	0.068739	-1.08313	0.417	0.426	1
RGD1560821	0.000716328	-1.09405	0.194	0.27	1
Pltp	7.49457e-22	-1.1081	0.697	0.84	1.79862e-17
Neu2	0.0238339	-1.111	0.131	0.176	1
Chmp4bl1	4.48901e-06	-1.11619	0.247	0.354	0.107732
Prg4	3.0961e-18	-1.13697	0.981	0.985	7.43033e-14
Bcl2l11	3.57143e-07	-1.13938	0.367	0.48	0.00857107
Il11	0.328185	-1.13966	0.136	0.153	1
Ska2	0.0104704	-1.14555	0.075	0.123	1
Atf3	4.48322e-16	-1.14583	0.714	0.839	1.07593e-11
Isg20	0.00154431	-1.15687	0.172	0.244	1
LOC690617	0.206844	-1.16488	0.144	0.163	1
Etv1	0.00758834	-1.17287	0.106	0.16	1
Pycard	0.0788669	-1.18957	0.081	0.11	1
Cryab	0.529239	-1.21134	0.094	0.106	1
Abcb4	0.193242	-1.22718	0.225	0.247	1
Slco2a1	0.0372531	-1.22944	0.081	0.12	1
Tbxas1	0.0745213	-1.23811	0.097	0.13	1
Nr4a2	0.000135604	-1.24721	0.156	0.247	1
Cdkn1a	4.66509e-19	-1.2547	0.614	0.77	1.11957e-14
Mlana	3.96796e-06	-1.29729	0.25	0.363	0.095227
Fos	2.2551e-07	-1.30709	0.369	0.488	0.00541201
Igfbp5	1.18101e-14	-1.30905	0.95	0.931	2.8343e-10
Egr1	0.00196727	-1.33232	0.272	0.333	1
LOC299282	1.9351e-10	-1.33873	0.236	0.417	4.64404e-06
AABR07035818.1	0.00124525	-1.3416	0.069	0.132	1
NEWGENE-620180	0.327641	-1.36894	0.086	0.101	1
Klf2	0.00134512	-1.37193	0.131	0.201	1
Slc1a1	0.500271	-1.37912	0.094	0.104	1
Sparcl1	1.80481e-18	-1.38398	0.533	0.712	4.33137e-14
Ccl20	0.00254981	-1.38428	0.111	0.057	1
Bcar3	0.00827651	-1.40008	0.133	0.189	1
Fabp4	0.185614	-1.46298	0.15	0.176	1
Clu	0.000130231	-1.53821	0.294	0.38	1
Hes1	0.0116214	-1.5846	0.097	0.144	1
Olfml2a	0.00281312	-1.61162	0.053	0.106	1
Mertk	0.000696041	-1.66305	0.081	0.152	1
Sectm1b	0.00022548	-1.75912	0.153	0.233	1
Chi3l1	0.00258131	-1.7909	0.069	0.13	1
Grm8	0.175034	-2.60716	0.081	0.103	1
S100a9	3.26057e-15	-4.63257	0.008	0.172	7.82505e-11
S100a8	2.2518e-17	-6.02716	0	0.178	5.40411e-13

## Sheet: Col11a1+ (Cont vs. Clod)
gene	p_val	avg_log2FC	pct.1	pct.2	p_val_adj
Eln	2.37098e-05	2.01722	0.276	0.147	0.569011
Ppm1m	0.00445481	1.75395	0.1	0.046	1
Sorbs3	3.60647e-05	1.64585	0.114	0.039	0.865516
Fgf7	0.00138845	1.62715	0.1	0.042	1
Tmem170b	0.00186808	1.5988	0.11	0.049	1
B4galt7	0.0654262	1.55044	0.124	0.083	1
Haus6	0.0120571	1.50261	0.186	0.117	1
Ahr	0.0117476	1.47234	0.11	0.059	1
Nin	0.00634441	1.42277	0.1	0.049	1
Cercam	0.00328728	1.40921	0.129	0.066	1
Adamts10	0.0644435	1.3954	0.11	0.071	1
Sord	0.0097752	1.37559	0.152	0.09	1
LOC108348250	0.000630013	1.37113	0.114	0.048	1
Lmf2	5.4338e-06	1.35345	0.219	0.099	0.130406
Tcn2	0.000183841	1.3483	0.167	0.077	1
Sfrp4	3.27616e-10	1.32862	0.405	0.185	7.86245e-06
Il1r1	0.0036219	1.32478	0.124	0.063	1
Robo1	0.468127	1.31317	0.1	0.085	1
Myoc	0.000926503	1.29843	0.414	0.304	1
Fhl2	3.48087e-06	1.28907	0.133	0.042	0.0835375
Qpct	6.29386e-05	1.28797	0.138	0.054	1
Thop1	0.00013505	1.27578	0.129	0.051	1
AC095947.3	1.39055e-06	1.26424	0.238	0.105	0.0333718
Mnda	0.000917617	1.2489	0.171	0.091	1
Tceal1	0.00189866	1.23451	0.143	0.073	1
Mmp23	7.06387e-06	1.22178	0.252	0.123	0.169526
Oxct1	0.833523	1.21522	0.11	0.108	1
LOC100360791	9.17987e-23	1.20061	0.829	0.59	2.20308e-18
Sphk2	0.000907102	1.19131	0.148	0.073	1
Mmp3	0.929662	1.18894	0.214	0.227	1
Fuca2	1.56177e-05	1.17972	0.162	0.062	0.37481
Slc43a2	0.0124747	1.1706	0.138	0.082	1
Hsd11b1	0.222713	1.16994	0.105	0.079	1
Tbl3	0.00138266	1.15515	0.143	0.071	1
Pde8a	7.92567e-06	1.15288	0.276	0.145	0.190208
Ldb2	0.00521428	1.13551	0.21	0.13	1
Prdm10	0.0254309	1.12615	0.119	0.071	1
Pxdn	0.0020766	1.12339	0.2	0.117	1
Erg28	0.000728382	1.11839	0.176	0.093	1
G6pd	0.0808478	1.1112	0.124	0.083	1
Cthrc1	0.0313886	1.10114	0.329	0.259	1
Lrrc8d	4.88723e-05	1.0989	0.152	0.062	1
Pxylp1	0.0256818	1.09739	0.114	0.066	1
MGC116121	0.00105738	1.09519	0.143	0.069	1
Lrrn4cl	0.000161519	1.08088	0.367	0.241	1
Lurap1l	0.00484945	1.08005	0.105	0.051	1
Dbn1	0.031985	1.07398	0.11	0.063	1
Mad2l1bp	0.00239641	1.06195	0.143	0.074	1
Ttpal	0.108232	1.05687	0.143	0.102	1
Tgfb1i1	0.00100123	1.05631	0.114	0.049	1
Ppp1r9b	0.000928633	1.05512	0.171	0.09	1
Necab1	0.0656604	1.05415	0.129	0.086	1
Usp54	0.506459	1.05309	0.219	0.193	1
Lemd3	0.658402	1.05014	0.138	0.131	1
Scrib	0.112056	1.05003	0.119	0.083	1
Vti1b	0.358583	1.04843	0.1	0.08	1
Ppp1r8	0.00120255	1.0473	0.205	0.114	1
Prkag2	0.000768017	1.04436	0.162	0.08	1
Galnt16	3.68557e-05	1.04162	0.252	0.131	0.8845
Ostn	0.188304	1.04119	0.114	0.085	1
Sfrp2	0.00104524	1.03774	0.386	0.272	1
Ubtd1	0.00124305	1.03163	0.114	0.049	1
Rps10.1	3.5954e-10	1.0265	0.405	0.188	8.6286e-06
Sirpa	0.105409	1.02356	0.11	0.074	1
AABR07006278.1	0.000416356	1.0223	0.1	0.037	1
Anpep	0.00156832	1.02145	0.2	0.116	1
Ldhb	0.00119686	1.02063	0.186	0.103	1
Vipas39	0.0090554	1.0167	0.133	0.076	1
Paqr6	0.00103694	1.01007	0.257	0.156	1
Cachd1	0.139645	1.00961	0.143	0.106	1
Tdp2	0.0248039	1.00597	0.2	0.137	1
Cpz	0.000168523	0.994332	0.219	0.117	1
Lbp	0.0267258	0.992723	0.176	0.116	1
Bscl2	0.00557218	0.991489	0.124	0.065	1
Sfrp1	0.00591344	0.988112	0.205	0.128	1
Iah1	0.118757	0.983582	0.133	0.094	1
Adam19	0.0784639	0.980418	0.171	0.128	1
Aldh6a1	0.0550291	0.977748	0.11	0.069	1
Prex1	0.0204661	0.975198	0.148	0.091	1
Glb1l	0.255005	0.968587	0.124	0.096	1
Tmem63b	0.0052781	0.964109	0.11	0.054	1
Slit2	0.658221	0.960339	0.1	0.09	1
Cox15	0.0445306	0.952909	0.114	0.071	1
Mob2	0.0842337	0.949332	0.1	0.063	1
Gramd1a	0.195629	0.949294	0.119	0.09	1
Pikfyve	1.43506e-05	0.947611	0.433	0.27	0.3444
Cat	0.000368233	0.947423	0.238	0.137	1
Hivep1	0.139099	0.944299	0.124	0.09	1
Mcm9	0.0191601	0.943164	0.186	0.122	1
Mettl5	0.0630476	0.941493	0.167	0.116	1
Babam1	0.0434227	0.940725	0.148	0.096	1
Lxn	0.364156	0.936761	0.1	0.08	1
Dpp4	0.0680768	0.934621	0.186	0.136	1
Tnfsf13	0.0229352	0.931778	0.105	0.059	1
Lancl1	0.0839271	0.931627	0.143	0.1	1
Ttyh3	0.0124675	0.930359	0.129	0.073	1
Galnt11	0.00243794	0.927749	0.243	0.154	1
Notch1	0.0635658	0.92334	0.124	0.08	1
AABR07000398.1	9.78453e-14	0.922832	0.914	0.731	2.34819e-09
Ctu1	0.00405683	0.922456	0.148	0.08	1
LOC100363537	0.00412714	0.919184	0.11	0.052	1
AABR07032255.2	0.00353211	0.917784	0.129	0.065	1
St3gal1	1.15651e-05	0.917086	0.31	0.167	0.277552
Phyhd1	0.424764	0.915008	0.105	0.088	1
Mettl7a	0.00146242	0.912354	0.252	0.151	1
Tmem150a	0.00162989	0.905298	0.195	0.111	1
Cox10	0.0129172	0.903658	0.1	0.051	1
Nxn	0.0110085	0.902421	0.148	0.083	1
LOC100911932	0.0619737	0.901743	0.119	0.079	1
Robo2	0.372993	0.900652	0.105	0.085	1
Cyb5r4	0.177199	0.899555	0.138	0.106	1
Foxo3	0.0650407	0.89748	0.19	0.137	1
Ipp	0.133122	0.897105	0.105	0.073	1
Emilin1	0.0251603	0.895121	0.162	0.106	1
Bbof1	0.00665872	0.894368	0.152	0.088	1
Coq8a	0.00967523	0.893388	0.11	0.057	1
Ldlr	0.0337091	0.890766	0.2	0.136	1
Evc2	0.0114	0.889901	0.1	0.051	1
Zfp445	0.00272005	0.889834	0.124	0.06	1
Adamts7	0.00142468	0.880539	0.105	0.045	1
Tango2	0.00031424	0.877385	0.152	0.068	1
Mplkip	0.0188584	0.877023	0.276	0.188	1
Ankrd24	0.0545822	0.875922	0.133	0.086	1
Ly6e	7.71493e-08	0.875761	0.457	0.267	0.00185151
Vwa1	0.00131622	0.874657	0.195	0.11	1
Hscb	0.0184355	0.873224	0.138	0.083	1
Creb5	0.0228756	0.870711	0.181	0.117	1
Isg15	0.171129	0.867184	0.11	0.08	1
RGD735065	0.117186	0.865186	0.143	0.105	1
Naxe	0.00527432	0.865172	0.21	0.128	1
Ephb4	0.0583392	0.863931	0.105	0.065	1
Stoml1	0.0107993	0.860498	0.105	0.054	1
Rab27a	0.0726961	0.860151	0.195	0.144	1
Naglu	8.90896e-05	0.859384	0.219	0.11	1
Zswim6	0.072629	0.857434	0.1	0.063	1
Mgst3	0.00367191	0.855475	0.219	0.134	1
Pmm2	0.0886879	0.851112	0.248	0.187	1
Slit3	0.0427471	0.850932	0.152	0.102	1
Thsd7a	0.0386907	0.849898	0.105	0.062	1
LOC100360380	0.00140767	0.849377	0.181	0.099	1
Zbtb22	0.0345274	0.841631	0.105	0.062	1
Prpf31	0.00297229	0.841449	0.143	0.074	1
Mapk8ip1	0.00385528	0.841073	0.138	0.073	1
Sympk	0.00495966	0.840677	0.11	0.052	1
Ric8b	0.0267065	0.837727	0.148	0.094	1
Amz2	0.326225	0.832812	0.114	0.091	1
Arhgap31	0.00839571	0.832776	0.214	0.139	1
Slc7a6	0.0505187	0.831867	0.233	0.179	1
Usp19	0.00556877	0.831502	0.205	0.13	1
Tdrd7	0.0058273	0.829262	0.233	0.151	1
Gpx3	4.84209e-09	0.828136	0.895	0.784	0.000116205
Mt3	0.131748	0.822785	0.114	0.079	1
LOC680254	0.0454483	0.82259	0.119	0.076	1
Nadk2	0.156092	0.821106	0.119	0.088	1
Hpcal1	0.019864	0.820047	0.19	0.128	1
Med23	0.0445913	0.816502	0.138	0.091	1
Zfp335	0.00255001	0.815906	0.171	0.094	1
Ddx20	0.00890305	0.814208	0.119	0.063	1
Adcy5	0.147048	0.813417	0.1	0.069	1
P4ha2	0.00180918	0.811697	0.314	0.21	1
Mfap3l	0.0702715	0.810692	0.105	0.066	1
Tmem159	0.000764597	0.807881	0.314	0.205	1
Atrnl1	0.00166762	0.803824	0.224	0.136	1
Cdk5rap1	0.152615	0.802873	0.133	0.099	1
Aqp1	0.584367	0.802814	0.219	0.213	1
Pappa2	0.0081754	0.8009	0.257	0.171	1
Ccng2	0.0429853	0.799176	0.205	0.147	1
Urod	0.26238	0.799126	0.129	0.099	1
Cndp2	0.0105893	0.797759	0.152	0.09	1
Clec3b	6.07356e-05	0.797461	0.619	0.48	1
Fmnl3	0.055489	0.795652	0.167	0.119	1
Tbc1d2b	0.0320077	0.793051	0.238	0.17	1
Cotl1	0.000346287	0.789729	0.157	0.073	1
Tcf3	0.00322124	0.788338	0.2	0.117	1
Ubash3b	0.119377	0.786868	0.181	0.139	1
Gaa	0.000538715	0.786355	0.205	0.108	1
Prg4	0.228793	0.785341	0.614	0.603	1
Fbln1	1.91355e-05	0.781131	0.467	0.296	0.459233
Pgap2	0.134551	0.779979	0.119	0.083	1
RT1-CE1	1.09344e-07	0.778384	0.514	0.316	0.00262414
Fasn	0.065979	0.775801	0.214	0.156	1
Anks6	0.0268255	0.773062	0.129	0.079	1
Lpcat2	0.0944181	0.772567	0.271	0.213	1
Arhgap44	0.00238632	0.769537	0.205	0.122	1
Tbc1d9b	0.0010567	0.76785	0.19	0.103	1
Ccdc91	0.113831	0.766555	0.133	0.094	1
Uxt	0.00192323	0.765346	0.248	0.151	1
Bclaf3	0.0604445	0.764225	0.152	0.106	1
Dctn1	0.0533772	0.760902	0.157	0.108	1
Noa1	0.141142	0.758925	0.195	0.15	1
Dbnl	0.0299958	0.757324	0.162	0.108	1
Ttc39c	0.0378566	0.756537	0.143	0.093	1
Polr3h	0.000792591	0.755147	0.21	0.116	1
Zfp618	5.45052e-05	0.755145	0.186	0.082	1
Qsox2	0.00300785	0.754098	0.214	0.128	1
Spns1	0.00026356	0.752598	0.233	0.125	1
Fbxo10	0.591221	0.751869	0.157	0.14	1
Scai	0.0209848	0.75179	0.186	0.12	1
Etv6	0.0267431	0.751685	0.262	0.196	1
Arhgef10	0.0406651	0.751098	0.162	0.108	1
Tnks2	0.00850426	0.748977	0.2	0.127	1
Mapk3	0.0020925	0.74432	0.248	0.148	1
Abracl	8.37179e-05	0.744214	0.471	0.323	1
Htra3	1.59525e-05	0.743575	0.586	0.403	0.382843
Chpf2	0.0067166	0.740493	0.114	0.057	1
Aldh3a1	0.984698	0.738425	0.119	0.117	1
Cgref1	0.0674745	0.738398	0.295	0.235	1
Igfbp4	0.00021428	0.73671	0.319	0.194	1
Thbs3	0.00542083	0.732843	0.3	0.208	1
Tmem164	0.0042007	0.732768	0.171	0.097	1
Adamtsl4	0.00636805	0.732215	0.305	0.208	1
AABR07072078.1	0.103098	0.730933	0.119	0.082	1
Tiparp	5.93313e-07	0.730262	0.586	0.414	0.0142389
LOC100910790	0.11347	0.727806	0.424	0.37	1
Mrps10	0.082854	0.727685	0.133	0.091	1
Alg14	0.00389605	0.727653	0.229	0.144	1
Pex14	0.00345516	0.727132	0.181	0.105	1
Pkdcc	0.00426276	0.726701	0.148	0.079	1
Adamts9	0.0196239	0.726455	0.229	0.156	1
Sbsn	0.0086885	0.726293	0.181	0.11	1
Smg5	0.107009	0.72574	0.152	0.108	1
Cyp26b1	0.0718174	0.724909	0.229	0.176	1
Acp5	0.0578563	0.723593	0.162	0.114	1
Smap2	0.292807	0.721655	0.143	0.116	1
Hivep3	0.646505	0.721634	0.171	0.157	1
Gsdmd	0.00499246	0.71856	0.162	0.091	1
Pcif1	0.00214265	0.718344	0.238	0.145	1
Traf6	0.506561	0.71674	0.167	0.145	1
Col3a1	1.53027e-07	0.715371	0.99	0.972	0.00367251
Asb6	0.0298535	0.713658	0.11	0.063	1
Usp12	0.0309239	0.712408	0.114	0.068	1
Fancl	0.00939451	0.709267	0.1	0.049	1
RT1-Bb	9.91276e-06	0.708677	0.129	0.043	0.237896
Armc7	0.11446	0.707933	0.143	0.103	1
Hace1	0.725875	0.706391	0.1	0.091	1
Gpm6b	0.144698	0.705124	0.21	0.17	1
Ipmk	0.325622	0.704944	0.195	0.164	1
Tm9sf1	0.0185084	0.704486	0.176	0.113	1
Kif22	0.815427	0.703971	0.124	0.117	1
Kat5	0.000187585	0.703877	0.276	0.156	1
Slc35b4	0.0603415	0.70298	0.11	0.069	1
Cbr3	0.0102762	0.700771	0.29	0.204	1
Plxnb2	0.0158382	0.70031	0.205	0.136	1
Dapk1	0.000596543	0.700092	0.329	0.211	1
Gpc1	0.00216158	0.699674	0.414	0.309	1
Nhsl1	0.0323937	0.697407	0.129	0.079	1
Magi2	0.116832	0.697228	0.11	0.074	1
Borcs6	0.0129104	0.696419	0.162	0.099	1
Rpain	0.0856588	0.69626	0.105	0.068	1
Spats2	0.00734414	0.694882	0.138	0.076	1
Tmed1	0.00379277	0.694834	0.233	0.145	1
Plaur	0.000210757	0.693277	0.214	0.11	1
Rab11fip3	0.0372353	0.693239	0.171	0.116	1
Atxn7	0.0996986	0.693003	0.224	0.174	1
Rai2	0.0901019	0.691215	0.11	0.073	1
Ackr4	0.0463238	0.689978	0.162	0.111	1
Ap3s2	0.00525758	0.688068	0.2	0.12	1
RGD1305464	0.0349393	0.687967	0.257	0.185	1
Maged1	0.000976432	0.687191	0.443	0.316	1
Nqo1	0.000617871	0.687001	0.376	0.255	1
Col14a1	1.06357e-06	0.686716	0.581	0.381	0.0255247
Fmo3	0.00793002	0.685953	0.143	0.079	1
Septin6	0.0608131	0.683449	0.167	0.116	1
Acp2	0.046259	0.68324	0.11	0.066	1
Mid2	0.176716	0.682583	0.105	0.076	1
Tcta	0.0600428	0.678976	0.105	0.065	1
Dtx3	0.491889	0.678527	0.214	0.187	1
Adcy7	0.00660156	0.677623	0.143	0.079	1
Zdhhc14	0.0139722	0.677489	0.262	0.185	1
Vezt	0.0734261	0.676512	0.157	0.111	1
Sumo2	0.724683	0.676181	0.138	0.13	1
Ppp1r36	0.598228	0.674349	0.105	0.094	1
Meis2	0.00497911	0.673235	0.243	0.16	1
Yap1	0.00633913	0.673099	0.257	0.174	1
Ssbp4	0.00818896	0.672472	0.229	0.151	1
Ankrd27	0.255903	0.672283	0.105	0.08	1
Farsa	0.00466111	0.66932	0.319	0.222	1
Smim11a	0.0492339	0.668367	0.262	0.198	1
Pf4	0.133141	0.667645	0.1	0.068	1
Mras	0.814927	0.664903	0.119	0.128	1
Adcy9	0.00262057	0.663792	0.157	0.083	1
Mkrn2	0.0107105	0.662996	0.195	0.125	1
Bckdha	0.0110132	0.662298	0.133	0.074	1
Flvcr1	0.216007	0.661858	0.19	0.154	1
St3gal4	0.000471456	0.66159	0.205	0.106	1
Lrch1	0.00932394	0.661526	0.205	0.13	1
Coa4	0.0269043	0.660875	0.1	0.056	1
Ccdc93	0.109079	0.660818	0.129	0.09	1
Cdc42ep5	0.0406814	0.659683	0.105	0.062	1
Rab7b	0.0494503	0.659586	0.338	0.273	1
Ints5	0.0406688	0.65786	0.124	0.077	1
Fgfrl1	0.0247928	0.655575	0.219	0.145	1
Vcan	2.19064e-05	0.654464	0.671	0.54	0.525733
Fzd4	0.174054	0.653545	0.119	0.088	1
Slc30a4	0.0058964	0.652604	0.3	0.199	1
Slc17a5	0.0145764	0.652034	0.219	0.15	1
Dnm3	0.0223097	0.65163	0.133	0.08	1
Epdr1	0.00744952	0.651599	0.129	0.068	1
Ccdc6	0.333481	0.650743	0.133	0.11	1
AABR07035916.1	0.154938	0.650483	0.257	0.216	1
Rbpms	0.00927407	0.650183	0.157	0.091	1
Cd46	0.453542	0.649732	0.1	0.082	1
Tet2	0.0572209	0.649056	0.224	0.168	1
Rnf114	0.122868	0.648133	0.119	0.085	1
Wdr20	0.000810741	0.647762	0.333	0.218	1
Fam172a	0.0119499	0.645726	0.252	0.174	1
Slc25a51	0.249945	0.644522	0.105	0.079	1
Pggt1b	0.269204	0.643719	0.181	0.15	1
Tnpo2	0.0174993	0.643431	0.219	0.147	1
Usp13	0.0110408	0.643252	0.338	0.252	1
Fzd1	0.0334692	0.643075	0.143	0.093	1
Cdca4	0.105402	0.642881	0.205	0.157	1
Sirt2	0.000383508	0.642587	0.405	0.262	1
Utp15	2.46399e-05	0.642445	0.276	0.142	0.591333
Ophn1	0.0882788	0.640151	0.143	0.102	1
Ehbp1	0.000245216	0.640051	0.557	0.401	1
Tll1	0.00364185	0.639502	0.143	0.074	1
Taf5l	0.00617983	0.639333	0.205	0.127	1
Kifbp	0.106298	0.638851	0.162	0.119	1
Ifi27l2b	0.153744	0.638617	0.31	0.259	1
Dusp10	0.0271215	0.637104	0.324	0.252	1
Smarcd2	0.0274121	0.635989	0.238	0.165	1
Cux1	0.106642	0.635218	0.248	0.201	1
LOC684270	0.0112086	0.634532	0.114	0.06	1
Amfr	0.0132791	0.6343	0.276	0.194	1
Piezo2	0.00707566	0.633019	0.419	0.315	1
Ndufa4l2	0.00130496	0.631408	0.157	0.08	1
Clns1a	0.203065	0.630177	0.214	0.174	1
Crybg3	0.19502	0.630063	0.143	0.11	1
Taok3	0.00591835	0.627956	0.252	0.164	1
C1qtnf5	0.0118612	0.627198	0.5	0.417	1
Arfgap1	0.0419739	0.626779	0.267	0.193	1
Sipa1l3	0.0138868	0.62673	0.257	0.181	1
Adprm	0.0126979	0.626483	0.233	0.148	1
Vps52	0.183088	0.626229	0.11	0.08	1
Il34	0.00145575	0.626094	0.19	0.105	1
Anxa6	0.0191123	0.625062	0.352	0.264	1
Dzip1l	0.0441638	0.624428	0.133	0.085	1
Bmp4	0.0244726	0.623884	0.2	0.133	1
Dnmbp	0.126263	0.623667	0.152	0.113	1
Nr2c1	0.00721056	0.622971	0.219	0.14	1
Arfgef2	0.016451	0.621327	0.276	0.194	1
Rnase4	0.0673322	0.619913	0.138	0.093	1
Pld3	0.000471343	0.618823	0.238	0.133	1
Phlpp1	0.0498414	0.617329	0.376	0.29	1
Syvn1	0.116684	0.615528	0.162	0.122	1
Ubc	0.00353798	0.615456	0.99	0.966	1
Cntfr	0.023334	0.614319	0.257	0.179	1
Apbb1ip	0.0877456	0.612862	0.243	0.19	1
Sesn3	0.172428	0.612515	0.129	0.096	1
Larp7	0.00987379	0.612426	0.371	0.279	1
Inpp5a	0.196862	0.612419	0.162	0.13	1
Nr4a3	0.000232557	0.612392	0.286	0.164	1
C1qtnf2	0.0942854	0.6116	0.229	0.177	1
Hdac5	0.016278	0.611477	0.133	0.077	1
Nid2	0.0327849	0.610685	0.138	0.088	1
Fpgt	0.102377	0.607222	0.11	0.073	1
Arhgef28	0.0376085	0.606876	0.1	0.057	1
Mknk2	0.00127348	0.606454	0.367	0.242	1
Ypel2	0.141372	0.606145	0.148	0.11	1
Calhm2	0.0254701	0.606034	0.195	0.131	1
Sap30bp	0.0911699	0.605908	0.271	0.207	1
Pccb	0.347915	0.605545	0.114	0.091	1
Sema3e	0.4921	0.604804	0.119	0.142	1
Ddb1	0.00185322	0.604149	0.51	0.394	1
Slfn2	0.0293112	0.603714	0.395	0.323	1
Ptgfrn	1.81523e-05	0.603308	0.471	0.302	0.435638
Zfp386	0.310508	0.602916	0.1	0.079	1
Shq1	0.170164	0.602137	0.1	0.069	1
Socs4	0.0112637	0.601937	0.233	0.154	1
AABR07071891.1	0.0294821	0.60138	0.233	0.168	1
Lztr1	0.0095678	0.601341	0.11	0.056	1
Sufu	0.00432249	0.599939	0.176	0.1	1
Myo9b	0.000804721	0.599522	0.362	0.244	1
Has1	0.0395846	0.59914	0.362	0.289	1
Nol3	0.00750252	0.598469	0.319	0.23	1
Prss23	0.0114626	0.597816	0.471	0.386	1
Tp53bp2	0.276163	0.596715	0.157	0.127	1
Eps15l1	0.0107333	0.595881	0.271	0.191	1
Eef1akmt4	0.0121405	0.595195	0.181	0.114	1
Mmadhc	0.00267749	0.595037	0.195	0.11	1
Shc2	0.00157123	0.594894	0.229	0.133	1
Krr1	0.00543298	0.593861	0.314	0.219	1
Tmem134	0.000274997	0.593125	0.41	0.262	1
Enpp2	0.110822	0.592134	0.238	0.191	1
Gyg1	0.000452506	0.591652	0.276	0.16	1
Ptgs2	0.355721	0.591477	0.205	0.173	1
Gypc	0.885564	0.590823	0.105	0.102	1
AABR07031089.1	0.0150883	0.58858	0.176	0.111	1
Tmem41b	0.0370259	0.588528	0.152	0.1	1
Zswim4	0.00386036	0.587841	0.157	0.085	1
Vrk1	0.14261	0.58511	0.143	0.106	1
Nup214.1	0.0107842	0.584856	0.167	0.1	1
Gas6	0.00188877	0.584832	0.71	0.596	1
Ppp1r13l	0.156473	0.584498	0.148	0.111	1
Mrps30	0.00678212	0.583942	0.248	0.159	1
Plk3	0.174836	0.582744	0.152	0.116	1
RT1-A2	0.0275414	0.582374	0.219	0.147	1
Gmeb1	0.0100693	0.581698	0.181	0.111	1
Rasal2	0.651153	0.580268	0.471	0.471	1
Sec22a	0.0432901	0.580221	0.176	0.123	1
Eci1	0.0049704	0.579326	0.448	0.319	1
Zfand3	4.39863e-06	0.579249	0.733	0.603	0.105563
Vegfc	0.0471689	0.579244	0.3	0.231	1
Ccdc9	0.0512473	0.578605	0.171	0.119	1
Clk3	0.020662	0.577535	0.319	0.233	1
Sugp2	0.14303	0.577233	0.1	0.069	1
Lamb1	0.166363	0.576956	0.114	0.082	1
Etv3	0.160704	0.576378	0.124	0.091	1
Upf1	0.0149958	0.576262	0.267	0.182	1
Tanc1	0.137233	0.576053	0.171	0.131	1
Prkar2a	0.0198444	0.575508	0.31	0.221	1
LOC100360218	0.0336207	0.575148	0.181	0.123	1
Fbn1	1.5732e-05	0.57465	0.795	0.665	0.377553
AABR07035437.1	0.000620447	0.574157	0.238	0.137	1
Uap1l1	0.932888	0.5736	0.114	0.113	1
Ndc1	0.331751	0.573436	0.133	0.11	1
Sidt2	0.100813	0.573195	0.186	0.139	1
Jpt2	0.509341	0.572205	0.129	0.111	1
Gtpbp1	0.267786	0.571809	0.1	0.077	1
Letmd1	0.0514077	0.571639	0.105	0.063	1
Nagk	0.0751033	0.570437	0.171	0.123	1
Neu1	0.00671281	0.570397	0.181	0.108	1
Hmbox1	0.0385863	0.569797	0.143	0.093	1
Dpt	0.000166121	0.56958	0.638	0.5	1
Mxi1	0.996632	0.568836	0.124	0.122	1
Gpr89b	0.243015	0.568775	0.11	0.083	1
Stx11	0.328185	0.567234	0.143	0.119	1
Src	0.294807	0.566876	0.129	0.1	1
Ugt1a6	0.00675704	0.566525	0.1	0.048	1
Pdik1l	0.0958355	0.565475	0.129	0.09	1
Ttc19	0.00316368	0.565193	0.257	0.165	1
Dcp1a	0.00502137	0.56483	0.329	0.231	1
Stk40	0.00150733	0.564626	0.357	0.242	1
Mrps2	0.0367411	0.564193	0.186	0.13	1
Gsn	4.64434e-06	0.563857	0.995	0.958	0.11146
Ppp1r11	0.0470108	0.563671	0.129	0.082	1
Ldah	0.536924	0.562984	0.114	0.097	1
Msx1	0.393907	0.562041	0.124	0.106	1
RGD1305014	0.0741318	0.561718	0.157	0.11	1
Galk2	0.407204	0.56153	0.143	0.165	1
Unc45a	0.0864122	0.561205	0.138	0.097	1
Atp6v0a2	0.61442	0.560942	0.152	0.137	1
Clcn7	0.0960085	0.56091	0.138	0.097	1
Cgnl1	0.0206394	0.560557	0.119	0.068	1
Chtf8	0.0221439	0.560454	0.238	0.167	1
Fam171b	0.0393724	0.559745	0.119	0.074	1
Ugcg	0.0280368	0.559409	0.371	0.289	1
Cutc	5.58089e-05	0.558748	0.219	0.105	1
Sulf2	0.0481227	0.558747	0.181	0.127	1
Hpf1	0.339866	0.558024	0.167	0.134	1
Apcdd1	0.0717033	0.556895	0.11	0.069	1
Zmynd8	0.106121	0.556565	0.138	0.099	1
Avl9	0.0598167	0.556548	0.162	0.113	1
Ptpn23	0.00545076	0.555388	0.29	0.198	1
Egfl6	0.0156477	0.554938	0.329	0.242	1
Nup214	0.0129668	0.554157	0.114	0.062	1
AABR07060872.1	0.799349	0.554124	0.162	0.15	1
Fkbp4	0.00645078	0.553219	0.4	0.287	1
Wdr7	0.0481414	0.553079	0.195	0.136	1
Fam110b	0.571665	0.552768	0.152	0.136	1
Lum	0.000404939	0.552376	0.9	0.807	1
Chst12	0.0385261	0.550224	0.314	0.244	1
Plod1	0.000136856	0.54863	0.481	0.324	1
Hmgxb3	0.0331421	0.54823	0.148	0.093	1
Nedd4l	0.3875	0.54732	0.348	0.326	1
Rbms2	0.05758	0.546585	0.448	0.38	1
Tanc2	0.00600264	0.545917	0.395	0.298	1
Srbd1	0.733103	0.545533	0.095	0.103	1
Prkaa1	0.000773986	0.545498	0.329	0.208	1
Acot7	0.00857069	0.545078	0.314	0.225	1
Eif3l	0.042279	0.544865	0.405	0.323	1
Bok	0.00361243	0.544644	0.186	0.105	1
Rbmx2	0.558417	0.544386	0.114	0.1	1
Nsf	0.00937609	0.543653	0.214	0.137	1
Sil1	0.0904146	0.543534	0.129	0.088	1
Ecm1	0.00142089	0.543101	0.443	0.319	1
Plekhb2	0.0120033	0.542865	0.186	0.116	1
Tfb1m	0.00307628	0.542369	0.124	0.06	1
Zmym1	0.00506663	0.542054	0.281	0.187	1
Fbxo9	0.0356117	0.54199	0.238	0.171	1
Lrp8	0.128133	0.541551	0.124	0.088	1
Reps1	0.0237002	0.540999	0.224	0.154	1
Il1rap	0.952864	0.53996	0.11	0.111	1
Mpnd	0.0487678	0.539906	0.167	0.114	1
Enpp3	0.000870048	0.538538	0.329	0.205	1
Snrpa	0.0125205	0.537738	0.171	0.105	1
Baz1b	0.0157036	0.537681	0.424	0.33	1
Soga1	0.0718214	0.537461	0.152	0.106	1
Rnf8	0.127105	0.536771	0.162	0.12	1
Zbtb17	0.0762284	0.53644	0.11	0.071	1
Dcxr	0.00814861	0.535923	0.11	0.056	1
Gmppa	0.0809583	0.53588	0.124	0.083	1
Emc1	0.601463	0.535612	0.129	0.144	1
NEWGENE-1308196	0.229912	0.535414	0.195	0.162	1
Gxylt2	0.155302	0.535302	0.105	0.073	1
Calm2	0.390338	0.534674	0.186	0.156	1
Mipol1	0.355403	0.534199	0.157	0.136	1
Trex1	0.0795317	0.532051	0.124	0.083	1
Pcbp4	0.0163757	0.531402	0.167	0.103	1
Bag5l1	0.00733329	0.531016	0.267	0.176	1
AC134204.1	0.0874637	0.530615	0.19	0.14	1
Prrg1	0.219403	0.529761	0.114	0.086	1
Khdrbs3	0.184261	0.529604	0.114	0.085	1
Tmem189	0.225395	0.528966	0.162	0.131	1
Tmem219	0.277366	0.528936	0.129	0.102	1
Zcchc24	0.102106	0.528195	0.348	0.298	1
Osbpl11	5.73686e-05	0.527845	0.367	0.221	1
Prcp	0.0743706	0.526595	0.143	0.099	1
Dpp3	0.0437747	0.526244	0.114	0.069	1
Cdk4	0.0299748	0.526243	0.162	0.105	1
Eif1ad	0.00748555	0.52537	0.31	0.204	1
Banp	0.0235302	0.524634	0.3	0.219	1
Nubp2	0.241624	0.524558	0.133	0.102	1
Lgals3bp	0.0571869	0.524172	0.167	0.116	1
Ccdc97	0.0101436	0.52341	0.219	0.142	1
Scd2	0.0099279	0.52331	0.286	0.202	1
Slc25a46	0.91215	0.52309	0.171	0.165	1
Rab15	0.0173387	0.522813	0.157	0.096	1
Ccn5	0.1613	0.52252	0.281	0.231	1
Dock9	0.00436543	0.521483	0.267	0.171	1
Tpd52l2	0.258961	0.52107	0.243	0.205	1
C1s	1.52563e-05	0.520857	0.79	0.673	0.366135
Dgcr6	0.00956102	0.520755	0.319	0.222	1
AABR07047789.1	0.0529859	0.520364	0.452	0.38	1
LOC288978	0.0229016	0.519819	0.157	0.097	1
Brk1	0.000111113	0.519453	0.671	0.523	1
Rarg	0.142518	0.519362	0.229	0.179	1
Glmn	0.214048	0.519315	0.133	0.103	1
Klhl2	0.0431271	0.51931	0.224	0.16	1
Chuk	0.00312876	0.51915	0.414	0.304	1
Aspn	0.00263964	0.518533	0.59	0.455	1
Zdhhc18	0.00717833	0.518161	0.162	0.093	1
Ankzf1	0.0297475	0.518144	0.11	0.063	1
Dact1	0.0611881	0.517019	0.11	0.069	1
Rnf25	0.0555378	0.516806	0.205	0.147	1
Erich1	0.137363	0.516632	0.119	0.085	1
Bdkrb2	0.0033466	0.516114	0.143	0.074	1
Rrp12	0.000686504	0.515326	0.371	0.25	1
Sephs1	0.108651	0.514588	0.162	0.122	1
Lin7c	0.0113686	0.512607	0.19	0.119	1
Exoc5	0.000344499	0.511586	0.433	0.296	1
Pid1	0.0759018	0.511349	0.2	0.147	1
Cnpy3	0.503811	0.510926	0.138	0.12	1
Tp53i13	0.00248825	0.510328	0.21	0.122	1
Hspb11	0.150439	0.510231	0.129	0.094	1
Ssrp1	0.0572228	0.510074	0.333	0.262	1
S1pr2	0.0881605	0.5099	0.181	0.136	1
Mpst	0.00185147	0.50965	0.386	0.259	1
Bmper	0.00830695	0.509116	0.119	0.063	1
Brf1	0.0515585	0.509038	0.186	0.131	1
Mapk8	0.0156214	0.508047	0.338	0.252	1
Ssbp3	0.0596536	0.507906	0.305	0.242	1
Hspa1b	0.091577	0.507133	0.8	0.772	1
Polg2	0.0837985	0.506239	0.186	0.136	1
Hmgcl	0.0560162	0.505818	0.186	0.131	1
Ttbk2	0.0842957	0.505122	0.138	0.096	1
Rgcc	0.34562	0.505092	0.567	0.548	1
Ttc28	0.0939294	0.505081	0.31	0.258	1
RT1-CE4	2.64425e-08	0.504643	0.862	0.75	0.000634594
Mau2	0.0941955	0.504451	0.281	0.224	1
Pold3	0.366557	0.503599	0.138	0.113	1
C1qtnf6	0.0212169	0.502277	0.167	0.106	1
C12H7orf61	0.112235	0.502101	0.1	0.066	1
Coa8	0.105659	0.501486	0.31	0.241	1
Prr5	0.0421223	0.501194	0.119	0.073	1
Acads	0.147017	0.500871	0.1	0.068	1
Rps18l1	0.00661778	0.50073	0.162	0.091	1
Nptxr	0.116291	-0.500231	0.067	0.103	1
Mrpl44	0.944986	-0.500537	0.138	0.134	1
Ide	0.837071	-0.500619	0.162	0.16	1
Vps13c	0.205144	-0.501671	0.19	0.224	1
Tbp	0.170606	-0.502291	0.09	0.125	1
AABR07059041.1	0.155791	-0.502889	0.186	0.225	1
LOC100362980	0.143054	-0.504069	0.1	0.139	1
Tsc22d1	0.285182	-0.505064	0.69	0.688	1
LOC103690108	0.739994	-0.505702	0.129	0.134	1
Ahi1	0.254217	-0.505995	0.157	0.188	1
Pnisr	0.0414157	-0.506028	0.495	0.515	1
Smox	0.407829	-0.506332	0.114	0.134	1
Ubn2	0.15523	-0.506502	0.4	0.429	1
Idh1	0.435298	-0.506514	0.09	0.108	1
Mnt	0.130217	-0.506837	0.09	0.13	1
Nit1	0.671167	-0.507723	0.186	0.188	1
Sema6a	0.983328	-0.508524	0.119	0.117	1
Ints10	0.0870542	-0.508565	0.1	0.142	1
Pde4d	0.22942	-0.509225	0.205	0.238	1
Sparc	1.87073e-05	-0.509419	1	0.997	0.448956
Fhl1	0.057521	-0.509847	0.224	0.285	1
Trim25	0.165703	-0.510581	0.1	0.137	1
Nup107	0.158348	-0.510722	0.086	0.12	1
Hnrnpa3	0.0194849	-0.511227	0.352	0.423	1
Crcp	0.154811	-0.511717	0.195	0.236	1
Gprc5a	0.0334809	-0.512337	0.233	0.157	1
Setx	0.254339	-0.512773	0.233	0.264	1
Ggps1	0.321881	-0.513104	0.214	0.241	1
Fam49a	0.228602	-0.514998	0.238	0.272	1
LOC103693430	0.0090924	-0.515298	0.533	0.559	1
Rpl30	6.55937e-15	-0.51564	0.933	0.955	1.57418e-10
Ccnyl1	0.495799	-0.515887	0.181	0.191	1
Zfp407	0.180479	-0.516413	0.219	0.265	1
Plscr4	0.643515	-0.516843	0.119	0.127	1
Rangrf	0.282151	-0.518221	0.09	0.116	1
Hsd17b4	0.237456	-0.51856	0.229	0.253	1
Hmgxb4	0.754076	-0.519406	0.2	0.198	1
Mageh1	0.0986998	-0.519526	0.1	0.145	1
Ano10	0.310122	-0.520074	0.133	0.159	1
Npc1	0.0250746	-0.520163	0.429	0.465	1
Stard13	0.330816	-0.520394	0.214	0.241	1
Dbp	0.640517	-0.520923	0.119	0.127	1
Serpine1	0.878892	-0.52103	0.352	0.347	1
Caap1	0.549879	-0.521167	0.2	0.21	1
Cavin2	0.792385	-0.521537	0.124	0.125	1
Lipa	0.269421	-0.52168	0.076	0.1	1
Cirbp	0.764159	-0.522157	0.167	0.171	1
Zhx3	0.278036	-0.522665	0.086	0.111	1
Ddx3	0.000374139	-0.52607	0.381	0.495	1
Ubac2	0.728922	-0.527615	0.152	0.159	1
Eef1aknmt	0.895907	-0.528062	0.114	0.113	1
Efhd2	0.177567	-0.528281	0.238	0.272	1
Fos	0.418565	-0.528489	0.462	0.432	1
Zbtb10	0.460086	-0.528689	0.143	0.157	1
Tnpo3	0.0725923	-0.530399	0.324	0.358	1
Yes1	0.390972	-0.530523	0.238	0.255	1
Dgka	0.971627	-0.530889	0.167	0.159	1
Bambi	0.952592	-0.531387	0.248	0.235	1
Mxra7	0.00979897	-0.532633	0.39	0.449	1
Dnlz	0.0782215	-0.532667	0.381	0.42	1
Sgms2	0.487216	-0.532682	0.095	0.111	1
Akip1	0.12386	-0.534241	0.148	0.191	1
Upf2	0.0310964	-0.534687	0.362	0.414	1
AABR07068161.1	0.250336	-0.536531	0.081	0.11	1
Nox4	0.101176	-0.536614	0.133	0.184	1
Rnf4	0.371602	-0.537509	0.276	0.293	1
Prpf3	0.0545489	-0.537888	0.276	0.343	1
Tm4sf1	0.323132	-0.538628	0.333	0.35	1
RGD1560821	0.416979	-0.53882	0.143	0.162	1
Prkcd	0.789477	-0.539598	0.11	0.099	1
Nsrp1	0.122454	-0.539937	0.386	0.414	1
Mospd2	0.645302	-0.5403	0.186	0.188	1
AABR07036855.1	0.0984873	-0.541971	0.138	0.185	1
Tmem39b	0.154193	-0.542136	0.095	0.131	1
RGD1565784	0.273843	-0.542771	0.186	0.216	1
Usf3	0.785812	-0.542838	0.105	0.108	1
Lima1	0.225196	-0.543411	0.324	0.353	1
Ints8	0.0380192	-0.543569	0.224	0.293	1
Itga8	0.0356596	-0.544526	0.157	0.221	1
Sesn1	0.733019	-0.544569	0.19	0.191	1
Cnot9	0.170571	-0.545241	0.186	0.225	1
Dnajb6	7.55356e-07	-0.54539	0.733	0.793	0.0181278
Cep290	0.164691	-0.545737	0.119	0.16	1
Sox9	0.0613273	-0.546363	0.167	0.222	1
Cul4b	0.838916	-0.546486	0.152	0.15	1
Thg1l	0.0859039	-0.547511	0.11	0.159	1
Paxbp1	0.0770089	-0.547859	0.186	0.239	1
Mtrex	0.0878225	-0.548127	0.286	0.336	1
Scyl1	0.0826402	-0.549588	0.162	0.213	1
Slc1a4	0.471915	-0.550145	0.19	0.207	1
Tns3	0.0483573	-0.550705	0.214	0.276	1
Hirip3	0.937365	-0.551137	0.152	0.147	1
Msantd2	0.5763	-0.551616	0.162	0.171	1
Snx1	0.438252	-0.554708	0.143	0.16	1
MT-Mt-atp8	0.00066675	-0.555105	0.657	0.719	1
Prpf4b	9.16564e-05	-0.555239	0.771	0.761	1
Kpna3	0.152503	-0.556046	0.224	0.265	1
Ppid	0.0333465	-0.556047	0.319	0.389	1
Irf1	0.0313395	-0.556244	0.214	0.29	1
Nrep	0.0318454	-0.556521	0.2	0.27	1
Fdx1	0.805502	-0.557422	0.61	0.583	1
Dennd2c	0.514938	-0.559208	0.133	0.147	1
H1f4	0.248748	-0.559542	0.11	0.139	1
Zmpste24	0.197678	-0.56071	0.148	0.177	1
Scly	0.521745	-0.56083	0.09	0.103	1
Prkca	0.0345344	-0.560997	0.443	0.5	1
Lypd1	0.216705	-0.561273	0.081	0.11	1
Ccdc90b	0.792506	-0.563073	0.186	0.184	1
Sema3d	0.325666	-0.563271	0.248	0.259	1
Rap1gds1	0.0596544	-0.56422	0.205	0.259	1
Nmt1	0.00386984	-0.564581	0.552	0.596	1
Cdkn1a	0.0190732	-0.564639	0.495	0.554	1
Fam120a	0.731299	-0.564785	0.229	0.224	1
Slbp	0.0014646	-0.565249	0.419	0.546	1
Obi1	0.312845	-0.565333	0.186	0.21	1
Akap2	0.11814	-0.565362	0.1	0.144	1
Rnf38	0.618395	-0.566757	0.129	0.137	1
Tcf25	0.00163198	-0.56818	0.567	0.619	1
Rtfdc1	0.323412	-0.569091	0.181	0.205	1
E2f4	0.129707	-0.571961	0.252	0.296	1
Shroom4	0.0806204	-0.57408	0.076	0.12	1
Rbbp7	0.000334206	-0.574514	0.581	0.644	1
Ctr9	0.0123835	-0.57456	0.338	0.42	1
Chmp3	0.0309631	-0.576627	0.21	0.281	1
Acadm	0.455769	-0.576637	0.171	0.185	1
Gsk3a	0.469828	-0.57775	0.186	0.198	1
Ptch1	0.368389	-0.578317	0.081	0.1	1
AABR07044408.1	0.185245	-0.578564	0.133	0.167	1
Nr1d1	0.0106098	-0.578614	0.471	0.529	1
Snx14	0.413861	-0.57875	0.219	0.236	1
Arhgef1	0.392703	-0.579999	0.152	0.17	1
Mrpl46	0.318422	-0.580366	0.2	0.218	1
Rpap3	0.479112	-0.581095	0.129	0.144	1
Eml4	0.151902	-0.581173	0.171	0.207	1
Cluap1	0.196875	-0.581444	0.205	0.239	1
Cxcl1	0.0867542	-0.581667	0.576	0.525	1
Txlna	0.0572793	-0.581886	0.148	0.201	1
Thap3	0.0460163	-0.582235	0.095	0.145	1
Ythdc1	0.00106526	-0.582401	0.395	0.5	1
Poldip3	0.0934913	-0.582643	0.305	0.341	1
Pcbp3	0.403275	-0.584364	0.195	0.21	1
Dusp6	0.944133	-0.584482	0.124	0.122	1
Ist1	0.00178039	-0.585087	0.524	0.59	1
Cemip	0.647935	-0.58528	0.157	0.139	1
Kif16b	0.840335	-0.587625	0.143	0.145	1
Gng2	0.415674	-0.587848	0.1	0.119	1
Myd88	0.136716	-0.588395	0.233	0.276	1
Raph1	0.204262	-0.588972	0.143	0.177	1
Impa1	0.167842	-0.590106	0.081	0.114	1
Got1	0.413703	-0.590674	0.09	0.108	1
Klf12	0.824277	-0.590973	0.129	0.12	1
Gbp2	0.503091	-0.591106	0.224	0.236	1
Col11a2	0.207415	-0.591615	0.314	0.343	1
Ankrd28	0.00787065	-0.591904	0.419	0.505	1
Zup1	0.898441	-0.591925	0.105	0.097	1
AABR07005618.1	0.129548	-0.593965	0.11	0.15	1
Rcan1	0.317828	-0.59497	0.471	0.483	1
Npat	0.170605	-0.595585	0.276	0.302	1
U2af2	0.363036	-0.595733	0.205	0.222	1
Gna11	0.379075	-0.596488	0.09	0.11	1
Cox16	0.0137221	-0.598527	0.295	0.377	1
Hoxc9	0.628072	-0.598732	0.133	0.14	1
Med14	0.146318	-0.599155	0.186	0.227	1
Tnnt3	0.70442	-0.600443	0.114	0.12	1
Mrpl13	0.177517	-0.601209	0.162	0.196	1
Sphk1	0.138996	-0.601306	0.224	0.267	1
Mrpl43	0.0283582	-0.602284	0.152	0.222	1
Aimp1	5.55025e-05	-0.602793	0.533	0.64	1
Slc23a2	0.447055	-0.603267	0.248	0.259	1
Zrsr1	0.459029	-0.604323	0.162	0.177	1
Slc39a13	0.546202	-0.604924	0.162	0.171	1
Sacs	0.775555	-0.608335	0.11	0.113	1
LOC499643	0.167814	-0.608734	0.195	0.231	1
Phf20l1	0.262978	-0.608889	0.143	0.171	1
Otulin	0.142248	-0.608908	0.224	0.264	1
Rbbp4	6.49802e-06	-0.610345	0.543	0.657	0.155946
Ppp1r37	0.221951	-0.610383	0.105	0.134	1
Bet1l	0.107649	-0.610408	0.205	0.248	1
Supt20h	0.121842	-0.610523	0.2	0.238	1
RGD1562218	0.213272	-0.612152	0.214	0.248	1
Chchd1	0.0271402	-0.613784	0.348	0.395	1
Rel	0.0465517	-0.618517	0.148	0.208	1
Tmem268	0.691793	-0.619083	0.1	0.106	1
Rpl37	7.12042e-22	-0.619601	0.952	0.974	1.70883e-17
Rnf149	0.0186054	-0.619858	0.105	0.171	1
Snx8	0.679507	-0.62019	0.129	0.136	1
Golga7	0.363227	-0.621153	0.195	0.211	1
Frg1	0.0855869	-0.621494	0.224	0.272	1
Cenpv	0.330427	-0.622313	0.119	0.142	1
Unc5b	0.187355	-0.622894	0.224	0.253	1
Bcl2l13	0.924184	-0.622903	0.124	0.114	1
Mrrf	0.239284	-0.623363	0.1	0.128	1
Igfbp7	1.63178e-09	-0.623774	0.948	0.969	3.91612e-05
Gtf2a1	0.350289	-0.624011	0.143	0.167	1
Aco1	0.317244	-0.624111	0.086	0.108	1
Fitm2	0.13462	-0.624272	0.119	0.16	1
Lig3	0.247184	-0.6256	0.095	0.123	1
Casp8ap2	0.0251518	-0.626235	0.229	0.295	1
Gabarapl1	0.000405251	-0.628132	0.605	0.667	1
Ddx46	0.00652795	-0.628357	0.348	0.429	1
Tf	0.277281	-0.629137	0.181	0.205	1
Nudt5	0.248662	-0.629344	0.1	0.128	1
Ncoa3	0.152103	-0.629394	0.243	0.284	1
Rfk	0.250654	-0.629497	0.148	0.176	1
LOC103690175	0.263473	-0.630201	0.167	0.196	1
Ccser2	0.106441	-0.631613	0.286	0.318	1
Rps19l2	0.000214618	-0.631615	0.5	0.599	1
LOC100909840	0.644048	-0.632551	0.133	0.14	1
Zfp507	0.0796691	-0.633347	0.219	0.269	1
Ercc3	0.624393	-0.633801	0.09	0.1	1
Nup155	0.0993293	-0.634156	0.076	0.117	1
Fbxl20	0.201429	-0.635154	0.09	0.122	1
Idh2	0.259894	-0.637042	0.09	0.117	1
Mycbp	0.418004	-0.6379	0.1	0.119	1
AABR07072108.1	0.337773	-0.638416	0.124	0.147	1
Twsg1	0.0029283	-0.638431	0.433	0.5	1
Pex16	0.836072	-0.638551	0.11	0.108	1
Zmym2	0.216796	-0.639824	0.267	0.287	1
Ptar1	0.528098	-0.641729	0.19	0.201	1
Tfdp2	0.179434	-0.642016	0.086	0.119	1
Gpatch1	0.981207	-0.642504	0.124	0.119	1
Mrpl21	0.49295	-0.642742	0.229	0.23	1
LOC100362366	0.168229	-0.645339	0.186	0.221	1
Heatr6	0.407789	-0.645747	0.09	0.11	1
Hint2	0.462731	-0.645843	0.086	0.1	1
Med6	0.0464196	-0.646573	0.181	0.238	1
Mkks	0.0815946	-0.64722	0.119	0.165	1
Fastk	0.313544	-0.647493	0.124	0.147	1
Pdia4	0.00445182	-0.649125	0.424	0.489	1
Senp7	0.439586	-0.650012	0.09	0.108	1
Arhgap18	0.719461	-0.650283	0.138	0.14	1
Rpl39l	0.0467992	-0.651502	0.09	0.145	1
Wars2	0.414764	-0.652704	0.086	0.102	1
Tmco4	0.431648	-0.653436	0.176	0.19	1
Ddhd2	0.297264	-0.653956	0.09	0.114	1
Plk2	0.455723	-0.6564	0.224	0.241	1
Mia2	0.00126221	-0.65644	0.41	0.512	1
LOC108349682	8.87337e-05	-0.656973	0.262	0.395	1
Ccdc127	0.0694968	-0.657623	0.2	0.253	1
Lactb	0.245299	-0.65764	0.21	0.236	1
Papss2	0.457267	-0.657989	0.281	0.236	1
Cir1	0.0105888	-0.65851	0.395	0.458	1
Idi1	0.261789	-0.660112	0.429	0.438	1
Chmp4bl1	0.0356154	-0.662082	0.124	0.179	1
Asap2	0.0246882	-0.663675	0.21	0.281	1
Ogn	9.11873e-10	-0.664154	0.89	0.938	2.18841e-05
Cnot3	0.0302222	-0.665983	0.195	0.262	1
Camk2n1	0.0292142	-0.666983	0.21	0.272	1
Wdr45	0.149365	-0.668507	0.105	0.142	1
Fundc2	0.135594	-0.66974	0.138	0.177	1
Actl6a	0.329604	-0.670296	0.162	0.181	1
Parp2	0.196814	-0.671253	0.071	0.1	1
Cmya5	0.36386	-0.671475	0.148	0.173	1
Loxl3	0.183732	-0.672312	0.105	0.137	1
Ccnt1	0.0341781	-0.673198	0.186	0.247	1
Cep76	0.332763	-0.674295	0.086	0.106	1
Clcc1	0.0488723	-0.676448	0.162	0.222	1
Sdc1	0.135425	-0.676687	0.114	0.154	1
Hp1bp3	0.000616877	-0.676989	0.338	0.452	1
Dstn	1.77541e-11	-0.677246	0.838	0.926	4.26081e-07
PCOLCE2	0.264038	-0.677752	0.143	0.171	1
Rab4b	0.0898219	-0.677783	0.195	0.241	1
Vapb	0.46904	-0.678261	0.11	0.125	1
Dusp14	0.0575905	-0.681197	0.114	0.168	1
Trappc4	0.580443	-0.681266	0.167	0.173	1
Niban2	0.214035	-0.681566	0.233	0.262	1
Tcf20	0.0978284	-0.682021	0.171	0.219	1
Myo5a	0.203839	-0.683299	0.2	0.231	1
Vps4a	0.000784539	-0.685719	0.4	0.503	1
RGD1597339	0.0358963	-0.688624	0.29	0.344	1
Sh2b3	0.68788	-0.691473	0.1	0.105	1
Kdsr	0.244575	-0.691648	0.076	0.102	1
Cplane1	0.322877	-0.69165	0.119	0.142	1
Ssbp1	0.0762111	-0.692465	0.086	0.13	1
Dock8	0.876777	-0.698268	0.1	0.102	1
Filip1l	0.620649	-0.700394	0.143	0.153	1
Atf5	0.224885	-0.700979	0.09	0.12	1
Irf2bp1	0.138745	-0.704331	0.167	0.207	1
Atp5md	0.00906226	-0.706714	0.214	0.301	1
Cyb5r1	0.0473114	-0.709049	0.119	0.173	1
Wdr78	0.201447	-0.709993	0.086	0.116	1
Tmem140	0.0125419	-0.712183	0.438	0.481	1
Foxn2	0.264695	-0.71303	0.138	0.165	1
Nxf1	3.32276e-05	-0.716785	0.405	0.548	0.797428
Cd200	0.227304	-0.717365	0.1	0.13	1
Arhgap6	0.203181	-0.717384	0.124	0.157	1
Pygo1	0.412897	-0.718577	0.1	0.117	1
Stk26	0.44815	-0.722336	0.143	0.159	1
Zrsr2	0.313398	-0.723034	0.167	0.188	1
Relt	0.567306	-0.724215	0.09	0.102	1
Ankrd52	0.549708	-0.725092	0.1	0.111	1
Smarcd1	0.13166	-0.725356	0.19	0.228	1
Cep128	0.273747	-0.727453	0.1	0.125	1
Snrnp48	0.0607846	-0.728274	0.238	0.285	1
Trim21	0.122175	-0.728439	0.067	0.102	1
Zc3h8	0.183375	-0.729547	0.129	0.162	1
Nfatc2	0.442419	-0.729614	0.1	0.116	1
Slf1	0.123788	-0.731397	0.129	0.17	1
Tfip11	0.180749	-0.731763	0.095	0.127	1
Zbtb38	0.00225755	-0.732442	0.31	0.407	1
Abcc1	0.493995	-0.732928	0.11	0.123	1
Tnfrsf11b	0.33783	-0.733216	0.186	0.151	1
AABR07004269.3	4.36026e-05	-0.734287	0.381	0.522	1
Maip1	0.300418	-0.735094	0.119	0.144	1
Clec2l	0.906295	-0.737532	0.124	0.117	1
Sparcl1	3.48963e-05	-0.73827	0.414	0.539	0.837477
Mettl23	0.311442	-0.738777	0.081	0.103	1
Trnt1	0.103877	-0.741727	0.152	0.193	1
Eri1	0.29123	-0.742279	0.129	0.153	1
Ccnd1	0.173793	-0.742844	0.162	0.198	1
Psmb9	0.67522	-0.743502	0.129	0.133	1
Ergic2	0.000933847	-0.746382	0.338	0.429	1
Pop1	0.132073	-0.748248	0.067	0.1	1
Ncapg2	0.162954	-0.749908	0.114	0.147	1
Dhx37	0.132899	-0.750318	0.081	0.117	1
Adamts6	0.985367	-0.751104	0.162	0.159	1
Ccdc137	0.00997504	-0.753174	0.248	0.326	1
Klf5	0.587201	-0.754101	0.167	0.176	1
Ccdc43	0.178488	-0.754812	0.2	0.228	1
Cfap36	0.0719466	-0.757619	0.252	0.296	1
Nup188	0.237659	-0.758625	0.09	0.119	1
Slc44a2	0.00582424	-0.759452	0.038	0.1	1
LOC108348082	0.0318361	-0.761785	0.081	0.136	1
Snapc1	0.0240686	-0.763588	0.176	0.245	1
Gas2	0.0372453	-0.764806	0.171	0.236	1
Rexo4	0.0567343	-0.766057	0.224	0.273	1
Pdk4	0.0904818	-0.767276	0.124	0.168	1
Hgh1	0.502257	-0.768983	0.105	0.117	1
Ndufs5	0.00194165	-0.769374	0.343	0.414	1
Mcm3ap	0.0372295	-0.773877	0.167	0.227	1
Cbfa2t2	0.00100096	-0.775621	0.195	0.307	1
Cxcl10	0.373716	-0.77945	0.129	0.147	1
AABR07035218.1	4.86849e-06	-0.780165	0.514	0.616	0.116839
RGD1308601	0.332567	-0.782935	0.181	0.201	1
Lin54	0.680842	-0.782959	0.138	0.147	1
Mitd1	0.211157	-0.789221	0.1	0.13	1
Cryab	0.76935	-0.79072	0.133	0.125	1
Cpm	0.639328	-0.791955	0.195	0.199	1
Syn3	0.157804	-0.792796	0.095	0.131	1
AABR07006333.1	0.0132612	-0.794757	0.238	0.315	1
Tgm2	0.701082	-0.799771	0.219	0.198	1
Isg20	0.185898	-0.801964	0.095	0.128	1
Tnfaip2	0.253048	-0.802983	0.186	0.216	1
Matn2	0.341125	-0.80763	0.081	0.1	1
Calhm5	0.190413	-0.810429	0.143	0.174	1
Samd9	0.183771	-0.811007	0.181	0.211	1
Dzip1	0.364725	-0.812469	0.086	0.103	1
Cab39l	0.159437	-0.81626	0.138	0.174	1
Avpi1	0.447283	-0.8192	0.181	0.19	1
Rftn2	0.190213	-0.831635	0.081	0.111	1
Adgrg2	0.1288	-0.834209	0.138	0.174	1
Mef2c	0.529123	-0.836518	0.1	0.113	1
Slc25a24	0.0195642	-0.838965	0.357	0.409	1
Tomm70	0.0102574	-0.839577	0.224	0.304	1
LOC679894	0.265495	-0.840414	0.21	0.233	1
Ptma	0.0875729	-0.841554	0.205	0.247	1
Vamp2	0.0262471	-0.843944	0.133	0.196	1
LOC100910978.1	6.40226e-10	-0.844042	0.7	0.815	1.53648e-05
Nkap	0.197048	-0.844372	0.114	0.145	1
Tpm1	8.53609e-05	-0.851073	0.495	0.582	1
Rgl1	0.10723	-0.852069	0.329	0.377	1
Mrpl40	0.251761	-0.853315	0.076	0.1	1
Frmd4b	0.0104245	-0.855462	0.243	0.318	1
Taf15	0.0198544	-0.860271	0.171	0.238	1
Homer3	0.125586	-0.861931	0.09	0.127	1
Dhx30	0.0595536	-0.863879	0.133	0.182	1
Ciao3	0.0845856	-0.863899	0.086	0.128	1
Pex3	0.255117	-0.870729	0.143	0.168	1
Nexn	0.0208602	-0.880736	0.095	0.159	1
Zbtb6	0.0184312	-0.884383	0.148	0.216	1
Brd3	0.0213095	-0.887271	0.224	0.287	1
Gng11	0.0139374	-0.887801	0.152	0.224	1
Thbs1	0.000345422	-0.889458	0.424	0.523	1
Ldb1	0.33275	-0.889832	0.081	0.1	1
Ndufaf2	0.337511	-0.889973	0.11	0.131	1
Kdr	0.0462432	-0.890297	0.062	0.108	1
Naxd	0.198589	-0.895137	0.1	0.128	1
Ptx4	0.23433	-0.903267	0.124	0.153	1
Dok5	0.197701	-0.904089	0.086	0.116	1
Cfap298	0.0525538	-0.904171	0.143	0.193	1
Grm8	0.128149	-0.905292	0.086	0.123	1
Slc10a3	0.189515	-0.905974	0.081	0.11	1
Twnk	0.0866087	-0.907143	0.071	0.111	1
Xrcc4	0.169322	-0.90809	0.124	0.157	1
Btbd6	0.434678	-0.908682	0.086	0.1	1
Igsf3	0.0150521	-0.913252	0.152	0.221	1
Ripor1	0.105884	-0.915939	0.095	0.134	1
Nudcd3	0.00139843	-0.922545	0.138	0.235	1
Zkscan1	0.0711238	-0.922942	0.076	0.119	1
Cox4i2	0.706181	-0.923193	0.181	0.16	1
Inhba	0.336892	-0.923399	0.443	0.381	1
Mapre3	0.186443	-0.923437	0.086	0.114	1
Rnf144a	0.00348978	-0.930999	0.124	0.216	1
Sox5	0.665264	-0.936655	0.162	0.171	1
RGD1310553	0.04616	-0.938959	0.086	0.134	1
Ccl4	0.0907236	-0.945963	0.143	0.188	1
Josd1	0.122806	-0.948527	0.1	0.136	1
Limch1	0.335223	-0.972867	0.133	0.154	1
S100a3	0.117161	-0.973502	0.086	0.122	1
Cnksr3	0.415863	-0.989003	0.09	0.106	1
Klf16	0.0156319	-1.00476	0.086	0.15	1
Mfge8	1.00536e-05	-1.01455	0.819	0.819	0.241276
Ppial4d	0.0017763	-1.01933	0.2	0.296	1
Lmcd1	0.0881307	-1.03902	0.11	0.154	1
Pdhx	0.174158	-1.04727	0.071	0.1	1
Lats2	0.00280525	-1.05058	0.195	0.281	1
Fam220a	0.0294943	-1.05874	0.057	0.108	1
Chad	4.17953e-05	-1.06063	0.229	0.367	1
Mtss2	0.136154	-1.0651	0.071	0.105	1
Ppl	0.0848561	-1.06605	0.062	0.1	1
Uaca	0.0773397	-1.06987	0.105	0.15	1
Per3	0.0522531	-1.07033	0.119	0.173	1
Angptl7	0.0101208	-1.07646	0.371	0.438	1
E2f3	0.053352	-1.09294	0.114	0.162	1
LOC108348172	4.28805e-07	-1.0994	0.3	0.471	0.0102909
LOC100912564.2	0.0241561	-1.11462	0.252	0.319	1
Cc2d2a	0.0485928	-1.12213	0.057	0.102	1
Golga2	0.00158459	-1.1298	0.119	0.215	1
Lta4h	0.0112869	-1.13563	0.11	0.181	1
Glt8d2	0.0678322	-1.14691	0.086	0.13	1
Btbd3	0.0651586	-1.17377	0.09	0.134	1
Gstp1	0.0953974	-1.17507	0.51	0.535	1
Ndufc1	0.00960263	-1.17728	0.119	0.19	1
Anxa8	0.108625	-1.26658	0.086	0.123	1
RGD1564541	0.101776	-1.29693	0.076	0.113	1
Lgalsl	0.0398338	-1.33287	0.148	0.201	1
Xrcc1	0.0168627	-1.34353	0.062	0.119	1
Sectm1b	0.0542637	-1.35286	0.071	0.117	1
Clec3a	0.000481376	-1.35861	0.09	0.198	1
Bche	0.0462177	-1.4031	0.062	0.106	1
RGD1560883	0.0354434	-1.42039	0.057	0.103	1
Stambp	0.00775369	-1.49059	0.043	0.102	1
Wasf1	0.00753208	-1.50893	0.062	0.127	1
Tnip2	0.00949882	-1.51348	0.067	0.13	1
Slc12a8	9.76396e-05	-1.89847	0.09	0.201	1
Acan	0.164792	-2.00211	0.071	0.1	1
Spp1	0.0099878	-2.02837	0.281	0.352	1
Apod	0.500475	-2.11718	0.11	0.127	1
Crispld1	0.00730612	-2.53035	0.043	0.102	1
S100a8	7.11895e-09	-4.45647	0.005	0.153	0.000170848
S100a9	3.57204e-10	-6.15217	0	0.165	8.57254e-06

## Sheet: Mki67+ (Cont vs. Clod)
gene	p_val	avg_log2FC	pct.1	pct.2	p_val_adj
Penk	3.08437e-11	4.02379	0.588	0.141	7.40218e-07
G0s2	0.00863704	3.34848	0.11	0.013	1
Ass1	1.8779e-06	3.27678	0.308	0.038	0.0450678
Cxcl3	6.73377e-12	3.19925	0.797	0.372	1.61604e-07
Trh	0.000307426	3.12281	0.22	0.038	1
Cxcl6	0.00117621	3.09862	0.214	0.051	1
Ccdc103	0.00314302	2.97638	0.104	0	1
Ca4	0.000800115	2.83482	0.132	0	1
Sct	3.07807e-06	2.67901	0.308	0.038	0.0738707
Lcn2	9.43664e-07	2.66526	0.286	0.013	0.022647
Sfrp2	1.77616e-10	2.66038	0.665	0.231	4.2626e-06
Nek10	0.00224313	2.61154	0.137	0.013	1
Cldn4	6.08163e-06	2.56705	0.253	0.013	0.145953
Rbp1	1.14658e-09	2.5075	0.588	0.179	2.75167e-05
Lamb3	0.000732674	2.4622	0.159	0.013	1
Prss22	7.4285e-06	2.44668	0.297	0.038	0.178277
Igsf9b	1.96228e-07	2.34714	0.352	0.038	0.00470927
Wfdc1	6.84662e-10	2.33801	0.692	0.269	1.64312e-05
Sfxn5	6.81747e-08	2.3111	0.456	0.09	0.00163612
Kcnq3	0.000328165	2.28391	0.286	0.077	1
Rdh8	2.67759e-08	2.2709	0.484	0.103	0.000642594
Plcd4	1.98649e-05	2.23209	0.225	0.013	0.476738
Angptl8	0.00239582	2.22853	0.11	0	1
Rgs7	3.02695e-06	2.21661	0.313	0.038	0.0726438
Zfp628	2.57901e-06	2.16201	0.269	0.013	0.0618938
Chst1	5.07922e-12	2.14914	0.681	0.192	1.21896e-07
Lrrc17	8.34129e-14	2.14692	0.797	0.359	2.00183e-09
Galk1	1.3074e-15	2.12768	0.83	0.462	3.13763e-11
Hps6	0.00328542	2.10975	0.132	0.013	1
Emilin1	1.08488e-13	2.09061	0.758	0.282	2.6036e-09
Arg1	8.68251e-11	2.07754	0.681	0.205	2.08372e-06
Knop1.1	0.00382528	2.01598	0.126	0.013	1
Hecw2	1.0593e-05	2.00831	0.44	0.154	0.254222
Adora2b	1.04023e-10	1.9921	0.604	0.141	2.49645e-06
Opn3	3.88789e-06	1.99055	0.396	0.09	0.0933054
Lect2	0.000191597	1.98417	0.187	0.013	1
Il33	9.11807e-17	1.98284	0.863	0.308	2.18824e-12
Aff2	1.11946e-06	1.97212	0.599	0.269	0.0268659
Cotl1	2.80784e-16	1.96294	0.885	0.564	6.73854e-12
AABR07026805.2	0.00105441	1.96188	0.126	0	1
Vldlr	3.9267e-07	1.96054	0.423	0.09	0.00942368
Fibin	6.27661e-06	1.95669	0.456	0.154	0.150632
Tspan18	7.37502e-08	1.92807	0.44	0.077	0.00176993
Rasgrf1	4.1356e-06	1.87696	0.412	0.115	0.0992502
Xkr8	8.65678e-09	1.86999	0.555	0.141	0.000207754
Dhrs9	4.32043e-05	1.86716	0.242	0.026	1
Wfs1	0.000439957	1.85022	0.192	0.026	1
Dctd	1.78354e-05	1.84987	0.341	0.077	0.428032
Frmd4b	2.56955e-08	1.84116	0.511	0.115	0.000616667
Fdxr	2.35673e-11	1.83421	0.736	0.321	5.65591e-07
Tek	1.48698e-05	1.8133	0.385	0.103	0.35686
Pla2g2a	0.000572396	1.80778	0.297	0.09	1
Peg12	5.24284e-05	1.78731	0.236	0.026	1
LOC103691744	1.03281e-05	1.77823	0.291	0.038	0.247865
Ccn4	2.45064e-10	1.76604	0.571	0.103	5.8813e-06
Eln	0.000111917	1.74604	0.643	0.333	1
Plac8	1.4801e-05	1.74568	0.352	0.077	0.355209
Cyp7b1	0.00035429	1.74187	0.511	0.282	1
Osr1	4.51208e-05	1.73985	0.423	0.154	1
Slc25a1	8.77619e-06	1.72957	0.357	0.077	0.21062
Aldh1l2	6.55031e-08	1.7105	0.549	0.167	0.00157201
Rasl10a	4.89886e-06	1.70889	0.258	0.013	0.117568
AABR07044711.1	6.48511e-17	1.70888	0.956	0.654	1.55636e-12
Kctd15	0.000176107	1.69723	0.297	0.077	1
Pex2	6.43732e-06	1.68354	0.423	0.128	0.154489
Il17re	0.00181645	1.67936	0.143	0.013	1
Nppb	0.00049844	1.67141	0.17	0.013	1
Acap1	4.92695e-06	1.66987	0.286	0.026	0.118242
Galnt5	0.000208399	1.66679	0.187	0.013	1
Atp8a1	5.21756e-09	1.66513	0.626	0.192	0.000125216
Ntpcr	6.52031e-06	1.65843	0.379	0.09	0.156481
Slc37a1	0.0025799	1.65771	0.159	0.026	1
Trib3	3.03353e-05	1.65121	0.44	0.154	0.728018
Irx5	1.79366e-06	1.64326	0.39	0.077	0.0430461
Slc16a3	1.98089e-07	1.63262	0.434	0.077	0.00475395
AABR07072207.1	0.000377822	1.63261	0.176	0.013	1
Zfp428	2.57897e-05	1.62989	0.319	0.064	0.618927
Nek6	3.78895e-06	1.62936	0.473	0.154	0.0909309
Vgf	0.0124236	1.62607	0.126	0.026	1
Bmpr1b	0.000550923	1.61895	0.214	0.038	1
Ankrd24	1.20415e-09	1.60395	0.681	0.231	2.88985e-05
Serpinh1	1.16692e-22	1.60262	1	0.974	2.80048e-18
Rps6ka1	0.000124153	1.60223	0.198	0.013	1
Setbp1	0.00422647	1.59313	0.209	0.064	1
Ldb3	0.000804916	1.58303	0.159	0.013	1
Pgk1	1.25777e-17	1.58247	0.984	0.949	3.01851e-13
LOC100909725	1.36243e-06	1.58219	0.379	0.064	0.0326969
Slc2a10	0.00138779	1.57706	0.121	0	1
Calhm5	0.00239582	1.57637	0.11	0	1
Oas1a	0.00239582	1.5717	0.11	0	1
Dnah17	0.0027994	1.57007	0.132	0.013	1
Tmprss6	0.00239582	1.56833	0.11	0	1
Smpd5	0.000125658	1.56527	0.198	0.013	1
Kctd14	4.10812e-07	1.55748	0.462	0.103	0.00985907
Anxa3	4.3231e-07	1.55724	0.56	0.205	0.010375
Rab27b	0.000148755	1.55227	0.22	0.026	1
Lox	4.43177e-15	1.53652	0.945	0.718	1.06358e-10
Slc25a13	4.2121e-05	1.53547	0.374	0.103	1
Dgcr6	7.97843e-11	1.53315	0.835	0.436	1.91474e-06
Ubald1	9.39946e-09	1.50725	0.61	0.179	0.000225578
Brf1	0.00262732	1.50697	0.401	0.192	1
Olfm1	7.21227e-05	1.50601	0.258	0.038	1
Def6	0.000481119	1.50581	0.17	0.013	1
Rfx8	0.000548224	1.50079	0.236	0.051	1
LOC100911830	0.00110769	1.4981	0.154	0.013	1
Alad	8.13347e-08	1.48666	0.511	0.115	0.00195195
Grik4	0.000363416	1.47157	0.225	0.038	1
Zfp385b	0.00660748	1.46894	0.203	0.064	1
Pafah1b3	3.3603e-08	1.46143	0.687	0.282	0.000806439
Hars2	0.00492917	1.45657	0.192	0.051	1
Zfp248	0.00143585	1.44939	0.148	0.013	1
Plaat5	1.52306e-06	1.44794	0.451	0.115	0.0365519
Rdh10	1.07747e-05	1.44191	0.462	0.154	0.258581
Sdc1	4.09191e-08	1.44053	0.764	0.474	0.000982017
Zfp524	4.70808e-06	1.42189	0.451	0.128	0.112989
Nprl3	0.000377822	1.42113	0.176	0.013	1
Ttc8	0.00883228	1.42058	0.11	0.013	1
Nop9	1.85186e-07	1.41917	0.533	0.141	0.00444428
RGD1304884	0.000556689	1.41257	0.214	0.038	1
Arsi	0.00295636	1.41091	0.159	0.026	1
AABR07038873.1	0.000843465	1.40393	0.159	0.013	1
Ptk2b	1.03744e-05	1.40269	0.473	0.167	0.248976
Dtwd1	0.00142257	1.40157	0.225	0.051	1
Tgfbi	4.79803e-10	1.39859	0.907	0.667	1.15148e-05
P3h1	1.04928e-13	1.39776	0.901	0.577	2.51816e-09
Cant1	0.000484714	1.39338	0.341	0.115	1
AABR07027750.1	1.84274e-05	1.38925	0.489	0.167	0.44224
Gap43	9.08495e-07	1.38873	0.5	0.141	0.021803
Entpd7.1	0.00209549	1.38689	0.165	0.026	1
Fzd2	1.20741e-05	1.38296	0.473	0.167	0.289767
Triobp	1.15502e-07	1.38106	0.632	0.218	0.00277193
Dvl1	2.83061e-05	1.37939	0.379	0.103	0.679319
Klc2	0.000559236	1.37675	0.236	0.051	1
Pck2	2.54944e-07	1.37613	0.604	0.244	0.00611839
Il1rl2	0.000170621	1.37209	0.324	0.09	1
Pms1	0.00161713	1.37106	0.214	0.051	1
Unc93b1	0.000168703	1.36984	0.302	0.077	1
Atpaf1	0.00295636	1.36589	0.159	0.026	1
LOC100909595	8.695e-09	1.36575	0.758	0.372	0.000208671
Ccl6	0.0383822	1.36474	0.126	0.038	1
AABR07068536.1	0.000167534	1.36219	0.357	0.115	1
AABR07039111.1	0.00016688	1.36037	0.192	0.013	1
Lipt2	2.05055e-06	1.35447	0.467	0.128	0.0492112
Abca3	0.00146941	1.35397	0.148	0.013	1
AABR07039345.1	0.00694593	1.34845	0.115	0.013	1
Mmp23	2.4713e-10	1.34735	0.874	0.526	5.93088e-06
Fbln2	7.26938e-13	1.34676	0.951	0.756	1.74458e-08
LOC689899	0.000125658	1.34223	0.198	0.013	1
Epb41l3	9.21993e-08	1.33962	0.599	0.205	0.00221269
Csrp2	3.70001e-13	1.33478	0.956	0.769	8.87966e-09
Arfgap1	8.93611e-10	1.33292	0.731	0.295	2.14458e-05
Grhl3	0.0310188	1.3302	0.148	0.051	1
Plppr2	0.000969393	1.32544	0.203	0.038	1
Traf5	0.0007167	1.3253	0.209	0.038	1
Tcfl5	8.00779e-05	1.32248	0.231	0.026	1
Ebpl	1.7459e-11	1.31971	0.879	0.449	4.18998e-07
Vegfd	6.86496e-05	1.31954	0.379	0.115	1
Zfp600	0.000770717	1.31943	0.253	0.064	1
Adarb1	2.68075e-09	1.31561	0.736	0.269	6.43353e-05
Mgarp	0.000270738	1.31546	0.209	0.026	1
RGD1563365	8.90309e-06	1.31261	0.857	0.667	0.213665
Abhd14a	0.000263616	1.30883	0.253	0.051	1
Ung	4.77556e-05	1.3086	0.39	0.115	1
Galnt17	0.0332114	1.30551	0.126	0.038	1
Mageh1	1.4149e-05	1.3036	0.473	0.154	0.339561
Gmppb	4.4902e-07	1.3034	0.566	0.179	0.010776
Spef1	0.00251586	1.30326	0.137	0.013	1
Nrn1	0.000718462	1.30295	0.264	0.077	1
Sfrp1	1.84048e-05	1.30252	0.566	0.244	0.441696
RGD1308147	0.00142786	1.29139	0.214	0.051	1
Lmx1a	0.0345584	1.2881	0.143	0.051	1
Lmcd1	0.00591388	1.28467	0.203	0.064	1
Ppil3	2.27748e-07	1.28326	0.698	0.282	0.00546572
Ptx3	0.0211174	1.28251	0.418	0.244	1
Ttyh3	5.84538e-08	1.28229	0.621	0.218	0.00140283
Mettl4	0.0748789	1.26919	0.11	0.038	1
Prtg	0.00656643	1.26861	0.115	0.013	1
Ero1a	9.96754e-08	1.26832	0.89	0.705	0.00239211
Igdcc4	0.00734501	1.26612	0.115	0.013	1
Rprml	0.000368078	1.25918	0.203	0.026	1
Tbcd	9.63221e-07	1.25824	0.797	0.5	0.0231163
Crtapl1	7.72899e-14	1.25379	0.923	0.679	1.85488e-09
Zc3h12c	4.62788e-05	1.25304	0.423	0.141	1
Zbtb22	5.99278e-06	1.25276	0.396	0.09	0.143821
Eno1	1.10156e-13	1.25034	0.984	0.949	2.64364e-09
Ppm1h	9.62068e-06	1.24842	0.555	0.231	0.230887
Lpin3	0.00160179	1.24747	0.214	0.051	1
Kcnk10	6.50827e-05	1.24041	0.28	0.051	1
Nt5c	0.000250209	1.238	0.352	0.115	1
LOC100911932	5.61833e-07	1.23674	0.764	0.346	0.0134834
Hist1h2af	0.00317522	1.23577	0.132	0.013	1
Ndrg2	6.24877e-05	1.23482	0.346	0.09	1
Itgb7	0.00382717	1.23248	0.154	0.026	1
Tmem97	6.5538e-12	1.23098	0.918	0.59	1.57285e-07
Pitpnm3	0.000813139	1.23051	0.231	0.051	1
Dpp3	1.7623e-07	1.22757	0.626	0.231	0.00422934
Riok3	2.58158e-07	1.22193	0.967	0.936	0.00619554
Pnpla6	0.00167301	1.22134	0.192	0.038	1
Mrpl40	2.14066e-07	1.21952	0.5	0.115	0.00513737
Psat1	3.52243e-09	1.21887	0.835	0.5	8.45348e-05
Gpc6	6.3814e-07	1.2186	0.731	0.41	0.0153147
Nradd	1.77931e-06	1.21476	0.511	0.154	0.0427018
Kcnk5	0.0290036	1.2144	0.231	0.103	1
Impdh1	2.00276e-09	1.21403	0.775	0.333	4.80643e-05
Calr	5.3527e-19	1.20987	0.984	0.962	1.28459e-14
Adat1	0.000440436	1.20731	0.264	0.064	1
Fdx1	9.29185e-11	1.20656	0.929	0.679	2.22995e-06
Slc6a17	0.00450926	1.20586	0.148	0.026	1
Exosc5	1.3407e-07	1.20465	0.676	0.269	0.00321754
Gcfc2	0.000659935	1.20437	0.258	0.064	1
RGD1305464	6.17344e-06	1.20302	0.665	0.333	0.148156
Trpv4	0.0134777	1.20152	0.17	0.051	1
Trim32	0.00149589	1.1987	0.236	0.064	1
Rps18l1	3.60127e-06	1.19839	0.566	0.218	0.086427
Kcnab1	3.81618e-07	1.19651	0.659	0.282	0.00915846
Angpt4	4.99661e-05	1.19295	0.335	0.077	1
Prss36	0.0108539	1.18673	0.104	0.013	1
Stat5a	0.000368958	1.18624	0.308	0.09	1
Tor2a	2.66163e-09	1.18528	0.747	0.282	6.38764e-05
Castor1	4.76785e-06	1.18466	0.522	0.179	0.114424
Cxcl9	0.383274	1.1836	0.115	0.077	1
Wdr24	0.00418922	1.18077	0.126	0.013	1
Abhd11	0.00175866	1.18024	0.192	0.038	1
Rogdi	0.000361822	1.17818	0.269	0.064	1
Svbp	4.86362e-08	1.17697	0.775	0.41	0.00116722
Nmu	2.75867e-05	1.17611	0.418	0.128	0.662054
Sgcg	0.00261698	1.17368	0.308	0.115	1
Tnfsf9	9.2264e-05	1.17141	0.396	0.128	1
Sfrp4	1.34063e-07	1.17052	0.923	0.628	0.00321739
Cdc42ep2	2.90523e-06	1.16958	0.478	0.141	0.0697225
Tmem184b	8.45822e-09	1.16745	0.852	0.41	0.000202989
Abcb6	1.56879e-05	1.16637	0.473	0.154	0.376495
Tradd	0.000715284	1.16537	0.374	0.141	1
Msto1	0.0019399	1.16495	0.231	0.064	1
LOC680200	0.15531	1.16392	0.11	0.051	1
LOC108351137	2.42604e-18	1.16326	0.995	0.987	5.82226e-14
RGD1564804	3.28714e-07	1.16313	0.632	0.244	0.00788881
Aldoa	4.21794e-14	1.16087	0.989	0.936	1.01226e-09
Creb3l1	1.22785e-10	1.15717	0.907	0.654	2.94671e-06
Ormdl1	0.00257572	1.15653	0.203	0.051	1
Ubxn2b	0.00220134	1.15615	0.187	0.038	1
Gsdmd	5.2604e-07	1.15565	0.615	0.231	0.0126244
Il18rap	0.00296223	1.15403	0.22	0.064	1
AC095947.3	2.14619e-08	1.1537	0.736	0.346	0.000515064
RGD1560108	3.35927e-05	1.15349	0.346	0.077	0.806192
Hdx	0.00370479	1.15323	0.198	0.051	1
Ldha	1.63938e-17	1.15208	0.995	0.949	3.93435e-13
Tmem161a	0.000271786	1.15115	0.253	0.051	1
Cd14	4.52824e-05	1.15017	0.538	0.218	1
Trpm4	2.69162e-05	1.14766	0.495	0.179	0.645961
Bdkrb2	0.00106722	1.14639	0.28	0.09	1
P4ha2	3.98771e-14	1.1416	0.956	0.769	9.5701e-10
Dipk1b	0.000520841	1.13876	0.247	0.051	1
Bicd1	0.00669312	1.13715	0.401	0.218	1
Dmkn	0.683631	1.13377	0.198	0.167	1
LOC108348048	4.22866e-06	1.13317	0.577	0.244	0.101484
Slc36a1	0.00494628	1.13088	0.148	0.026	1
Maged1	6.7018e-11	1.13076	0.923	0.564	1.60836e-06
Tstd3	0.000390377	1.12916	0.434	0.167	1
Cnpy4	1.4238e-06	1.12875	0.747	0.333	0.0341698
Mfap3l	2.48483e-08	1.12727	0.736	0.308	0.000596335
Ppp3cc	5.60084e-06	1.12693	0.687	0.333	0.134415
Tmem241	3.20183e-05	1.12669	0.467	0.167	0.768406
Tpbg	5.21476e-07	1.12302	0.714	0.372	0.0125149
Fkbp10	1.4297e-13	1.12298	0.956	0.692	3.43113e-09
Traf7	7.23644e-06	1.12277	0.747	0.359	0.173667
Bora	0.000571625	1.12154	0.319	0.103	1
Fabp3	0.00175618	1.12081	0.275	0.09	1
Cops7b	0.000161967	1.12038	0.456	0.179	1
Itga5	3.98801e-08	1.1192	0.879	0.641	0.000957083
Nmral1	0.000111891	1.11914	0.379	0.115	1
Lnx2	0.00100049	1.11868	0.269	0.077	1
LOC102549471	0.00166447	1.11785	0.17	0.026	1
Psmf1	1.28358e-06	1.11763	0.56	0.179	0.0308045
Ctsz	1.95462e-05	1.11389	0.462	0.154	0.46909
AABR07054614.1	6.56851e-06	1.10688	0.665	0.333	0.157638
Isyna1	0.000284513	1.10519	0.374	0.128	1
Pex16	2.39555e-06	1.10364	0.368	0.064	0.0574909
Fez2	0.0436744	1.103	0.379	0.205	1
Scd2	2.53778e-07	1.10261	0.841	0.487	0.00609043
Marveld1	9.24042e-06	1.1005	0.615	0.282	0.221761
Prdm1	0.0247397	1.09999	0.209	0.09	1
Ndor1	0.000883721	1.09692	0.159	0.013	1
Ttc19	1.22251e-06	1.0967	0.643	0.269	0.029339
Pgm3	3.68462e-09	1.09482	0.83	0.423	8.84273e-05
Kdelr3	2.74076e-14	1.09404	0.962	0.821	6.57756e-10
Dedd	0.00694593	1.09367	0.115	0.013	1
Pex11a	0.0032483	1.0918	0.132	0.013	1
Uckl1	0.00120922	1.09099	0.313	0.103	1
Atp23	0.000173303	1.0899	0.505	0.205	1
Snap47	0.000100955	1.0896	0.319	0.077	1
Hap1	0.0271656	1.08956	0.11	0.026	1
Dusp4	0.00990568	1.08847	0.176	0.051	1
Ifi27l2b	1.03219e-06	1.08509	0.901	0.679	0.0247714
Btbd11	0.000813195	1.08416	0.302	0.103	1
Slc39a11	5.83381e-05	1.08372	0.522	0.218	1
Cyb561d2	8.53109e-05	1.08349	0.527	0.231	1
Ccl7	1.23376e-06	1.08249	0.918	0.692	0.0296091
Ppil2	4.33292e-05	1.08127	0.555	0.205	1
Itgax	0.000118129	1.08071	0.451	0.179	1
Cacfd1	5.2599e-07	1.07574	0.72	0.333	0.0126232
Lrrc59	1.19449e-11	1.07401	0.94	0.756	2.86666e-07
LOC100911519	0.00328542	1.07383	0.132	0.013	1
Plin3	0.000539556	1.07093	0.214	0.038	1
Tigar	0.00300482	1.07083	0.181	0.038	1
Mlycd	9.29865e-05	1.06884	0.451	0.179	1
Abcb10	0.0186715	1.06745	0.181	0.064	1
Pfkl	3.20043e-05	1.06618	0.5	0.179	0.768071
Mmachc	0.00371027	1.06375	0.154	0.026	1
Tbl2	4.51049e-06	1.0611	0.5	0.154	0.108247
Orc5	0.000440316	1.06082	0.308	0.09	1
Senp8	0.00438273	1.05984	0.126	0.013	1
Pdgfc	1.74645e-08	1.05835	0.747	0.269	0.00041913
Mfsd3	0.000931616	1.05572	0.231	0.051	1
Taf10	2.1339e-11	1.05416	0.94	0.692	5.12115e-07
Rhof	0.00149606	1.05298	0.22	0.051	1
Det1	0.000715794	1.05256	0.231	0.051	1
Kdelr2	4.11812e-16	1.05002	0.973	0.885	9.88308e-12
Tnfaip6	6.89681e-06	1.04958	0.973	0.872	0.165517
Tmem186	0.000616736	1.04714	0.242	0.051	1
Xpnpep1	5.47942e-08	1.04519	0.857	0.538	0.00131501
Mcm8	0.000193922	1.04489	0.412	0.128	1
Micall2	2.90013e-06	1.04477	0.505	0.154	0.0696003
Nfatc4	2.05147e-05	1.04174	0.505	0.179	0.492333
Gyg1	1.96373e-05	1.0411	0.637	0.308	0.471275
Smox	1.55442e-05	1.04072	0.571	0.256	0.373045
Fam162a	7.0454e-08	1.04042	0.918	0.795	0.00169082
Syt5	0.099571	1.04017	0.247	0.141	1
Prdx3	1.39782e-08	1.03924	0.83	0.474	0.000335463
RGD1307537	0.000395444	1.03865	0.324	0.103	1
Col4a5	0.00110369	1.03755	0.181	0.026	1
Got2	1.32049e-07	1.03714	0.852	0.59	0.00316904
Ubiad1	8.03892e-06	1.03516	0.462	0.128	0.192926
Parvb	0.000185751	1.03507	0.242	0.038	1
Olfm2	0.13406	1.0347	0.148	0.077	1
Plpp5	1.03343e-08	1.03431	0.775	0.346	0.000248012
Cdk6	5.55749e-05	1.03336	0.604	0.308	1
Copz2	3.79337e-12	1.03325	0.934	0.795	9.10371e-08
Hscb	3.9396e-07	1.03122	0.571	0.179	0.00945464
Mre11	0.00016887	1.03119	0.418	0.141	1
Serinc2	0.0038211	1.03072	0.176	0.038	1
Duox1	0.000725008	1.0304	0.258	0.064	1
Atp11a	8.25097e-05	1.03008	0.582	0.282	1
Nmnat3	0.00490535	1.02922	0.247	0.09	1
Alg1	0.000266375	1.02818	0.324	0.09	1
Nthl1	0.00257213	1.02743	0.286	0.103	1
Zc2hc1a	0.0130971	1.02526	0.209	0.077	1
Cad	0.000205939	1.02444	0.352	0.103	1
Hlcs	8.43003e-05	1.02351	0.368	0.103	1
Plat	1.05326e-10	1.02137	0.945	0.808	2.52773e-06
Cdc42ep4	2.11675e-07	1.01845	0.802	0.449	0.00507998
AABR07014974.1	0.00822161	1.01841	0.137	0.026	1
Tubb2b	0.00107858	1.01778	0.396	0.167	1
Tmem201	0.0129574	1.01774	0.148	0.038	1
Nars2	0.0293024	1.01642	0.264	0.128	1
Alg3	1.7295e-06	1.01482	0.571	0.179	0.0415062
Nptx2	0.00494628	1.0137	0.148	0.026	1
Fmn1	0.00535465	1.01246	0.407	0.205	1
Blvra	5.06217e-05	1.01122	0.418	0.128	1
Bin3	9.55791e-05	1.00836	0.5	0.205	1
Pot1	0.0020204	1.00652	0.192	0.038	1
Mphosph9	0.000111325	1.00639	0.319	0.077	1
Tonsl	0.00118722	1.0037	0.203	0.038	1
LOC100361933	0.0640585	1.00194	0.242	0.128	1
AABR07053500.2	0.0016102	1.00187	0.258	0.077	1
RT1-A2	4.50217e-07	1.0016	0.802	0.449	0.0108048
Enc1	6.4963e-06	1.00134	0.753	0.41	0.155905
AABR07025010.1	9.37768e-08	1.00107	0.89	0.538	0.00225055
Tbccd1	0.00030566	1.00083	0.231	0.038	1
B4galt2	0.000243845	0.999413	0.478	0.218	1
Vnn1	0.00158549	0.999053	0.242	0.064	1
Nsdhl	0.00162618	0.998984	0.28	0.09	1
A3galt2	7.67862e-06	0.99763	0.621	0.244	0.184279
Nat9	5.10568e-06	0.997401	0.626	0.256	0.122531
Ap2a2	2.37798e-07	0.996646	0.747	0.385	0.00570691
Col24a1	0.0104697	0.99481	0.132	0.026	1
Wipi1	2.53664e-07	0.994745	0.852	0.526	0.00608769
Slc39a7	2.02235e-12	0.994048	0.962	0.756	4.85343e-08
Gigyf1	9.9108e-05	0.993642	0.28	0.051	1
Egfl7	0.000147154	0.992666	0.418	0.141	1
Nnmt	2.25797e-07	0.992062	0.764	0.333	0.0054189
Chpf2	8.17285e-05	0.987543	0.44	0.154	1
Prkci	5.89682e-06	0.986697	0.742	0.397	0.141518
Plaur	8.23511e-09	0.986415	0.874	0.462	0.000197634
Ngf	0.000123543	0.986115	0.324	0.09	1
Mrpl42	2.25926e-06	0.985404	0.791	0.423	0.05422
Selenom	1.24184e-09	0.984872	0.956	0.821	2.98029e-05
Tex261	3.01494e-10	0.983025	0.934	0.577	7.23556e-06
Kif7	0.0103661	0.982715	0.132	0.026	1
Wnt2	2.11836e-06	0.981834	0.511	0.141	0.0508385
Bag2	5.05467e-05	0.981725	0.621	0.295	1
Gngt2	0.00154388	0.98101	0.302	0.103	1
Pik3r5	0.000267864	0.978582	0.396	0.141	1
Ubxn11	0.005645	0.978348	0.121	0.013	1
Ddb1	8.75289e-11	0.978338	0.918	0.705	2.10061e-06
Rps10.1	1.0575e-08	0.977709	0.868	0.526	0.000253789
Ndrg1	6.80194e-06	0.976938	0.868	0.692	0.16324
Pter	1.79011e-05	0.976207	0.374	0.09	0.429609
Bhlhb9	0.0333327	0.974202	0.148	0.051	1
Ndn	4.39272e-06	0.974053	0.544	0.179	0.105421
Rhd	0.0373925	0.973914	0.104	0.026	1
Limd2	4.53816e-05	0.972223	0.527	0.205	1
Smim3	1.77385e-05	0.966567	0.582	0.244	0.425707
Tpk1	0.000266706	0.96594	0.374	0.128	1
Bend4	0.0258715	0.965898	0.132	0.038	1
Ankrd16	0.00430256	0.965842	0.192	0.051	1
Gfod1	0.0404101	0.965661	0.231	0.115	1
Fkbp11	3.14309e-11	0.964858	0.951	0.808	7.54311e-07
Pdzd11	1.50796e-07	0.964821	0.791	0.41	0.00361896
Qdpr	2.7323e-06	0.963227	0.632	0.231	0.0655726
Gmfb	4.8971e-05	0.962616	0.61	0.295	1
AABR07001512.1	0.005645	0.96248	0.121	0.013	1
Adamts14	5.42342e-05	0.962009	0.615	0.282	1
Acat2l1	0.0186214	0.961148	0.308	0.154	1
P4hb	7.62885e-18	0.959902	0.989	0.962	1.83085e-13
Smyd2	1.20759e-05	0.959581	0.681	0.308	0.28981
Pdia6	1.21548e-14	0.958023	0.967	0.949	2.91703e-10
Slc19a1	0.00328642	0.957639	0.242	0.077	1
RGD1306941	0.000845469	0.955634	0.28	0.077	1
Serpine1	0.00285462	0.954238	0.83	0.718	1
Tmed9	2.77267e-17	0.950762	0.978	0.949	6.65413e-13
Ric8a	2.56095e-06	0.949857	0.659	0.295	0.0614603
Asns	3.90655e-06	0.945853	0.643	0.269	0.0937532
Sra1	1.82143e-08	0.944932	0.835	0.526	0.000437126
Spats2	1.18913e-06	0.944789	0.665	0.244	0.0285379
Tssc4	7.51556e-06	0.944317	0.665	0.295	0.180366
Neurl4	0.000276299	0.944208	0.324	0.09	1
Aars2	0.000166514	0.943726	0.22	0.026	1
Rrnad1	0.00188536	0.941514	0.192	0.038	1
Elp6	0.000389087	0.94053	0.418	0.154	1
Dhrs4	3.54726e-06	0.940241	0.698	0.308	0.0851307
Rce1	1.55365e-06	0.938677	0.714	0.308	0.0372859
Micall1	1.28433e-06	0.936955	0.637	0.256	0.0308227
Lgals3bp	9.74619e-07	0.936832	0.857	0.526	0.0233899
Alg5	6.29746e-09	0.936298	0.901	0.615	0.000151133
Slc39a13	5.12607e-05	0.935465	0.593	0.269	1
Mrps11	1.87284e-06	0.935311	0.709	0.295	0.0449464
Clns1a	1.42302e-06	0.93478	0.764	0.41	0.0341511
Xylt2	0.00240252	0.93397	0.165	0.026	1
Itpa	1.84529e-07	0.9332	0.852	0.487	0.00442851
Sec61a1	6.47414e-10	0.933087	0.945	0.744	1.55373e-05
Klhl25	0.00377316	0.933078	0.198	0.051	1
AABR07032255.2	2.29346e-05	0.932733	0.484	0.154	0.550407
Yif1a	7.88478e-08	0.932549	0.874	0.641	0.00189227
Sh3bp4	2.4613e-05	0.931155	0.445	0.141	0.590688
Slfn2	8.60773e-06	0.930784	0.78	0.5	0.206577
Sema4b	0.000598333	0.930254	0.456	0.205	1
Ctdnep1	1.68073e-07	0.930003	0.846	0.462	0.00403358
B3gnt5	0.00781809	0.929542	0.137	0.026	1
C1qtnf1	1.51201e-06	0.929404	0.709	0.295	0.0362867
Fkbp1b	0.000144175	0.929284	0.396	0.128	1
Vcan	1.38126e-09	0.928828	0.984	0.962	3.31488e-05
Kctd5	7.86492e-06	0.926443	0.714	0.385	0.18875
Bend3	0.0164205	0.925144	0.121	0.026	1
Polr1b	0.00141251	0.92341	0.247	0.064	1
Gmppa	2.92037e-06	0.923041	0.626	0.282	0.070086
Dcaf15	0.000807758	0.922048	0.253	0.064	1
Rims2	0.00100145	0.922026	0.275	0.077	1
Tut1	0.000173421	0.921847	0.412	0.141	1
Fbxl4	0.0154806	0.921713	0.121	0.026	1
Efemp2	1.22269e-08	0.921248	0.934	0.705	0.000293434
St3gal5	0.106899	0.921237	0.137	0.064	1
Cul9	0.00510025	0.921088	0.148	0.026	1
AABR07063829.1	0.000137917	0.918823	0.335	0.09	1
Txndc5	6.24813e-11	0.918396	0.962	0.795	1.49949e-06
LOC100360791	6.30372e-15	0.91776	0.978	0.859	1.51283e-10
Neu1	8.76475e-05	0.9175	0.484	0.179	1
Trap1	9.11426e-06	0.916675	0.72	0.346	0.218733
Unc119b	2.6879e-12	0.916313	0.951	0.821	6.45068e-08
Hhipl1	0.00339628	0.915633	0.286	0.103	1
Naa10	0.000383603	0.915173	0.445	0.179	1
Trmt5	0.000686561	0.912765	0.242	0.051	1
Schip1	3.97042e-06	0.91234	0.687	0.308	0.0952862
Fastk	9.2577e-08	0.9122	0.753	0.346	0.00222176
Mypop	0.0131954	0.911215	0.148	0.038	1
B4galt7	5.18733e-05	0.90962	0.593	0.256	1
Ggact	0.0057086	0.908461	0.121	0.013	1
Sec61b	1.74194e-12	0.907782	1	0.962	4.18049e-08
Prorsd1	0.000704886	0.907198	0.258	0.064	1
Slc35a2	8.75918e-06	0.90633	0.753	0.397	0.210211
Plk1	0.000527504	0.903664	0.555	0.295	1
Avpi1	5.74785e-06	0.903379	0.868	0.628	0.137943
Timp1	2.07345e-09	0.90186	0.995	0.949	4.97607e-05
Cope	1.47301e-10	0.901474	0.951	0.782	3.53508e-06
Hyou1	5.60164e-06	0.901467	0.769	0.423	0.134434
Ppp2r1a	9.12556e-08	0.900221	0.896	0.564	0.00219004
Kctd13	0.00835536	0.900209	0.203	0.064	1
Prdx5	9.64774e-08	0.899671	0.962	0.859	0.00231536
Rnf126	1.46791e-05	0.899556	0.786	0.423	0.352284
Aven	2.99709e-05	0.898769	0.698	0.359	0.719272
Vps26b	7.81781e-05	0.898614	0.495	0.192	1
Mrm2	0.00255125	0.898433	0.187	0.038	1
Lef1	0.00976712	0.897106	0.214	0.077	1
Surf4	2.40856e-12	0.895719	0.956	0.846	5.78031e-08
Abcd4	0.0129574	0.894014	0.148	0.038	1
Gnb1l	0.00327073	0.893914	0.225	0.064	1
Slc35f6	0.000947697	0.893857	0.341	0.115	1
Ggct	0.000546225	0.892143	0.429	0.179	1
AABR07049773.1	0.000177352	0.890157	0.451	0.167	1
Abcb8	0.0122361	0.889973	0.192	0.064	1
AABR07071876.1	1.4329e-06	0.887107	0.813	0.449	0.0343881
Cfap70	0.0757246	0.88607	0.126	0.051	1
Gpd2	0.000365404	0.885799	0.566	0.282	1
Cog6	0.000233712	0.885604	0.484	0.192	1
LOC100359916	0.0276884	0.884352	0.11	0.026	1
Dbnl	0.000382735	0.880422	0.599	0.308	1
Stx6	3.94171e-05	0.87984	0.67	0.321	0.945971
Nkain1	0.00109694	0.879779	0.231	0.051	1
Fcgr2a	0.00697566	0.878152	0.275	0.103	1
Borcs6	0.00513419	0.876903	0.478	0.231	1
Pdia5	9.20564e-07	0.876751	0.808	0.462	0.0220926
Reep1	0.00819293	0.876614	0.242	0.09	1
Arsk	0.000301112	0.8762	0.357	0.115	1
AABR07049085.1	8.80403e-09	0.875513	0.896	0.551	0.000211288
Steap1	2.24571e-06	0.874948	0.835	0.487	0.0538949
Tmem179b	8.60602e-05	0.874576	0.665	0.346	1
Exo1	0.000451495	0.874485	0.33	0.103	1
Esrrg	0.0356367	0.874392	0.302	0.154	1
Cdt1	0.00218292	0.874054	0.374	0.167	1
Slc41a2	6.93387e-07	0.873924	0.879	0.59	0.0166406
Stk4	6.65585e-05	0.873412	0.423	0.141	1
Ints5	0.000150786	0.871819	0.495	0.192	1
Pcdh9	0.0426265	0.871733	0.159	0.064	1
Cep170b	0.000140516	0.871721	0.538	0.231	1
Chst8	0.013158	0.871265	0.192	0.064	1
Plekhm1	0.000126896	0.869681	0.423	0.141	1
Cyp46a1	0.000745939	0.869608	0.341	0.115	1
Adamts5	0.000121763	0.869312	0.61	0.295	1
Echdc2	0.000633117	0.869243	0.28	0.077	1
Bysl	5.9696e-06	0.868512	0.703	0.321	0.143264
Ermp1	0.00126698	0.86836	0.363	0.141	1
Cep164	4.47127e-05	0.868123	0.516	0.218	1
Scarf2	3.64184e-06	0.867293	0.747	0.346	0.0874004
Nkiras1	0.00393328	0.865177	0.176	0.038	1
Cthrc1	2.06679e-06	0.865034	0.912	0.718	0.0496009
Hdac8	0.00275333	0.864679	0.363	0.154	1
RT1-S3	0.000215151	0.863457	0.308	0.077	1
Gpn2	0.000237402	0.863041	0.418	0.154	1
Wdhd1	4.80404e-06	0.861416	0.467	0.128	0.115292
Mcoln2	0.000459078	0.859596	0.368	0.141	1
Ldlr	9.936e-05	0.857945	0.56	0.256	1
Mcf2l	0.00660544	0.857449	0.209	0.064	1
Mrps17	2.08425e-06	0.856208	0.874	0.551	0.05002
Tomm6	6.27194e-09	0.855618	0.896	0.641	0.00015052
Sh3bgrl3	2.3387e-08	0.85527	0.956	0.833	0.000561265
Ddost	5.27588e-12	0.854895	0.978	0.846	1.26616e-07
Hs6st2	0.00220525	0.854483	0.269	0.09	1
Pgghg	0.0269074	0.853759	0.11	0.026	1
Ly6e	1.63012e-05	0.85312	0.874	0.628	0.391212
Pdlim7	1.26376e-07	0.853039	0.912	0.654	0.0030329
Zfp133	1.68534e-06	0.852913	0.434	0.103	0.0404464
Ercc5	0.0392772	0.852815	0.214	0.103	1
Tmem41a	0.0183143	0.852727	0.451	0.256	1
Abracl	1.66649e-10	0.851808	0.956	0.846	3.9994e-06
Zc3h12a	0.0040993	0.851456	0.566	0.333	1
Zdhhc12	0.00135771	0.851074	0.335	0.115	1
Znrf1	0.000969108	0.850766	0.67	0.372	1
Rin1	0.0305237	0.850702	0.148	0.051	1
Srebf2	7.52537e-06	0.8492	0.769	0.397	0.180601
Tmem35b	0.00059804	0.849113	0.385	0.141	1
Pop5	9.75457e-06	0.848659	0.555	0.192	0.2341
Mtfr1	0.00789735	0.848523	0.137	0.026	1
Xpo5	3.307e-06	0.84781	0.434	0.103	0.0793648
Pxylp1	0.00136363	0.847245	0.533	0.269	1
Ucn2	0.0123974	0.84628	0.104	0.013	1
Reck	0.000367594	0.846003	0.44	0.179	1
Arl16	1.56594e-06	0.845697	0.813	0.41	0.037581
Abtb1	0.00586285	0.844154	0.17	0.038	1
Mrps30	0.000241009	0.843932	0.648	0.308	1
Mcat	0.00347335	0.84369	0.264	0.09	1
Zfp275	0.0035844	0.843449	0.346	0.154	1
Cfap410	0.0018782	0.843341	0.302	0.103	1
Col7a1	0.000330522	0.84277	0.412	0.154	1
Tfg	2.60884e-09	0.842162	0.94	0.705	6.26096e-05
Anxa8	0.0163021	0.840892	0.412	0.244	1
C1qtnf7	5.91811e-06	0.840544	0.758	0.436	0.142029
Prmt1	7.11468e-10	0.839303	0.94	0.654	1.70745e-05
Zbed3	0.000402587	0.839215	0.516	0.218	1
Mydgf	3.12287e-06	0.837617	0.659	0.269	0.0749457
Ak2	3.5497e-06	0.836752	0.896	0.654	0.0851893
Aplp1	9.00286e-06	0.836485	0.61	0.256	0.21606
Lsamp	0.0180106	0.834607	0.253	0.115	1
Snai2	0.00232618	0.834446	0.363	0.154	1
Eral1	0.000261433	0.834316	0.33	0.09	1
RGD1563962	0.0160062	0.832504	0.143	0.038	1
Man2c1	0.00155333	0.831571	0.324	0.115	1
Gm5471	0.00734501	0.830809	0.115	0.013	1
Snx33	0.00244533	0.830391	0.291	0.103	1
Msln	1.29347e-07	0.829777	0.736	0.321	0.0031042
Cstf1	0.000225858	0.828443	0.516	0.218	1
Lmbr1l	0.00717271	0.828318	0.341	0.154	1
Sv2c	0.000217149	0.828184	0.451	0.179	1
Frrs1	0.000870005	0.82757	0.363	0.128	1
Nipa1	0.0222844	0.827055	0.176	0.064	1
Tgfb2	0.00024259	0.826952	0.791	0.564	1
Pkm	0.000153318	0.826083	0.753	0.538	1
Oxnad1	0.000324827	0.826032	0.56	0.244	1
Rab40c	0.000750268	0.825628	0.533	0.256	1
Slc31a1	0.00107549	0.825578	0.527	0.256	1
Golt1b	4.2236e-07	0.823331	0.956	0.705	0.0101362
P3h4	8.39286e-07	0.822992	0.879	0.564	0.020142
Pmpcb	3.91017e-06	0.822488	0.775	0.41	0.0938402
Mpv17	0.0105719	0.822483	0.154	0.038	1
Ciao1	0.000474876	0.821478	0.357	0.115	1
Capg	3.43922e-09	0.821014	0.967	0.795	8.25379e-05
Shf	0.000276262	0.820569	0.445	0.167	1
Zfp646	0.0202612	0.819249	0.214	0.09	1
Ggcx	5.50601e-06	0.817506	0.813	0.462	0.132139
Nckipsd	0.0200391	0.817176	0.115	0.026	1
F3	0.00656952	0.817155	0.401	0.192	1
Panx1	0.000109679	0.816552	0.297	0.064	1
RGD1562114	2.52847e-05	0.815771	0.797	0.487	0.606808
S1pr3	0.00155333	0.815296	0.324	0.115	1
Cep68	0.000480583	0.814807	0.374	0.128	1
Bnip3	1.09912e-05	0.814661	0.857	0.628	0.263777
Klhl13	0.000728065	0.814348	0.456	0.205	1
Tmem101	0.00594324	0.81333	0.357	0.167	1
LOC100361457	6.17497e-12	0.812303	1	0.974	1.48193e-07
Glis1	0.00954703	0.811822	0.11	0.013	1
Cndp2	8.39646e-06	0.811004	0.802	0.5	0.201507
Gsta4	0.00157823	0.810188	0.308	0.103	1
Mrps16	1.64262e-05	0.809945	0.846	0.513	0.394213
Tmed3	1.11307e-09	0.809446	0.973	0.808	2.67125e-05
Slc35b4	6.6154e-06	0.809101	0.698	0.295	0.158763
Dyrk2	2.6005e-05	0.808835	0.692	0.359	0.624093
LOC108353446	7.21264e-05	0.808246	0.725	0.397	1
Pan2	0.0259983	0.807846	0.176	0.064	1
Pex7	0.0194194	0.80682	0.181	0.064	1
Idh2	5.39471e-07	0.806763	0.802	0.449	0.0129468
Ctif	0.000123523	0.80586	0.5	0.205	1
Gatc	0.000168314	0.805764	0.522	0.218	1
Kif5c	0.000867939	0.805054	0.275	0.077	1
LOC100360750	0.0384499	0.804404	0.104	0.026	1
Gpr153	0.0070297	0.80434	0.231	0.077	1
Dxo	6.0013e-05	0.80405	0.5	0.179	1
Ecsit	0.00538449	0.803822	0.269	0.103	1
Prkab1	0.000555803	0.802921	0.467	0.192	1
C1qtnf6	1.76192e-05	0.800704	0.846	0.551	0.422843
Shq1	0.000106957	0.800433	0.418	0.128	1
Rrp1b	0.000155965	0.800262	0.484	0.192	1
Zfp954	0.00409669	0.799617	0.22	0.064	1
Ccdc102a	3.37176e-05	0.798976	0.56	0.218	0.809189
Fam171a1	0.0111761	0.797791	0.176	0.051	1
Ntng2	0.0267917	0.797078	0.132	0.038	1
Serp1	6.56392e-09	0.796424	0.967	0.885	0.000157527
Slc25a19	0.000229239	0.795077	0.418	0.141	1
Slc12a9	0.00927538	0.793657	0.159	0.038	1
LOC108348250	0.000195208	0.792794	0.56	0.231	1
Hmces	6.5503e-08	0.792723	0.94	0.756	0.00157201
Sufu	9.88156e-05	0.792577	0.505	0.192	1
Sbno2	9.08865e-05	0.79242	0.659	0.321	1
Zdhhc7	0.000148939	0.79169	0.615	0.295	1
Calhm2	0.000206967	0.791675	0.643	0.359	1
Fkbp14	1.5659e-05	0.791584	0.808	0.564	0.3758
Sympk	0.000668349	0.79091	0.429	0.179	1
Sec24d	5.99875e-05	0.790417	0.769	0.538	1
Stard4	0.00686553	0.789969	0.308	0.128	1
Pla2g15	0.000684016	0.789478	0.297	0.09	1
Zfp777	0.000530806	0.789447	0.374	0.128	1
Naa80	0.00176654	0.789004	0.242	0.064	1
Yipf6	0.00060714	0.788597	0.44	0.179	1
Rffl	0.00113441	0.788553	0.291	0.09	1
Gga1	0.00164706	0.78847	0.418	0.179	1
Tcn2	0.00184491	0.788119	0.28	0.09	1
Ralb	7.41918e-05	0.786791	0.819	0.551	1
Tbx18	9.60929e-05	0.786642	0.797	0.5	1
Dnajb11	1.51613e-08	0.786455	0.929	0.679	0.000363857
Dph1	6.0434e-05	0.786449	0.566	0.231	1
Dok5	4.0412e-05	0.786282	0.676	0.346	0.969847
Elk3	8.72433e-05	0.786205	0.599	0.295	1
Fahd1	0.00103643	0.786076	0.505	0.231	1
Slc35b2	6.43255e-05	0.784799	0.709	0.359	1
Ikbip	1.50631e-09	0.784526	0.978	0.795	3.61499e-05
Angpt2	0.0396938	0.784325	0.126	0.038	1
Dbr1	0.000303678	0.784025	0.643	0.308	1
Mfap5	9.01898e-06	0.783846	0.989	0.808	0.216447
Trim11	0.00224036	0.783271	0.231	0.064	1
Hacd1	3.10417e-05	0.781705	0.643	0.295	0.744971
Clmp	1.44074e-05	0.780726	0.885	0.744	0.345763
Tnc	0.0374645	0.779917	0.78	0.692	1
Ptgs2	0.0131818	0.778947	0.379	0.192	1
Skp2	0.0112046	0.778782	0.297	0.128	1
Mpzl1	0.000101191	0.778424	0.588	0.256	1
Ehd1	4.11436e-07	0.777026	0.885	0.526	0.00987406
Trim27	1.36978e-05	0.776665	0.846	0.59	0.328733
Ogfrl1	0.00695928	0.776505	0.407	0.192	1
Eef2	2.81212e-20	0.77559	1	0.987	6.74881e-16
Smpdl3b	0.0206928	0.773585	0.159	0.051	1
Suv39h2	0.000907774	0.773577	0.275	0.077	1
ST7	2.88296e-05	0.773554	0.742	0.346	0.691883
Rpn2	5.63135e-14	0.772383	0.984	0.923	1.35147e-09
RGD1310127	0.000940285	0.772306	0.258	0.064	1
Wdr81	0.0401086	0.772194	0.319	0.179	1
Chtf18	0.00315036	0.771945	0.308	0.115	1
Tnrc18	0.0001383	0.771632	0.516	0.231	1
Fblim1	0.00586285	0.770349	0.17	0.038	1
Zmym3	0.0126727	0.768658	0.104	0.013	1
Entpd2	0.000346322	0.767481	0.544	0.244	1
Zdhhc16	0.000651522	0.766252	0.516	0.256	1
Pabpc4	1.07078e-08	0.765549	0.962	0.769	0.000256978
Ssr2	1.39222e-11	0.765097	0.984	0.923	3.3412e-07
Hmgxb3	0.0068164	0.765087	0.264	0.103	1
Stk25	2.23512e-05	0.764911	0.775	0.436	0.536406
Med12	0.00842684	0.764845	0.396	0.192	1
Slc66a1	0.000100955	0.764394	0.319	0.077	1
Ckap4	2.23982e-09	0.764216	0.984	0.949	5.37534e-05
Rack1	2.37832e-17	0.764061	1	0.962	5.70774e-13
Fbxl19	0.00873037	0.763738	0.137	0.026	1
Ptprn	0.000181575	0.763651	0.61	0.321	1
LOC108348098	2.24372e-05	0.763511	0.769	0.423	0.53847
Prag1	6.04211e-05	0.76271	0.56	0.231	1
Plekhb2	4.26883e-05	0.762379	0.769	0.41	1
Ppcs	0.0164478	0.762122	0.297	0.141	1
Ptgfrn	1.66947e-07	0.762004	0.923	0.705	0.00400656
Lyrm9	0.00770418	0.761723	0.225	0.077	1
Tent5b	0.00516136	0.76115	0.275	0.103	1
Carmil1	0.000183204	0.759151	0.626	0.308	1
Pramef8	0.0377268	0.758533	0.143	0.051	1
Gprc5b	0.000471516	0.757635	0.516	0.218	1
Nes	0.000165828	0.757164	0.516	0.218	1
Primpol	0.0352635	0.756136	0.126	0.038	1
Adcy2	0.000150814	0.755675	0.527	0.244	1
Aimp2	2.31353e-07	0.754725	0.879	0.462	0.00555223
Ap4m1	0.0145377	0.754705	0.187	0.064	1
Bcl2a1	1.84725e-05	0.75364	0.599	0.269	0.443322
Cpz	0.000119265	0.753327	0.527	0.231	1
Angptl2	0.0206134	0.752916	0.253	0.115	1
Shisa5	7.61762e-06	0.752607	0.885	0.603	0.182815
Taco1	0.00742725	0.752216	0.115	0.013	1
Zfp329	0.0204075	0.751781	0.214	0.09	1
Sigmar1	0.000133452	0.750669	0.764	0.436	1
Zfp346	0.0063885	0.749181	0.286	0.115	1
Brat1	0.00424718	0.748896	0.176	0.038	1
Exoc8	0.00691905	0.748574	0.143	0.026	1
Uros	0.00954703	0.746811	0.11	0.013	1
Shc2	0.000324665	0.746317	0.67	0.372	1
Gpi	1.58396e-08	0.745944	0.945	0.821	0.000380135
Cyp26b1	0.0432357	0.744823	0.341	0.192	1
LOC685619	0.00177836	0.744443	0.236	0.064	1
Meis2	2.57693e-06	0.74434	0.676	0.269	0.0618437
Cd320	8.55659e-05	0.743241	0.566	0.244	1
Smpd4	0.00503426	0.743228	0.368	0.167	1
Dalrd3	0.00801694	0.742945	0.225	0.077	1
Zdhhc6	0.00103919	0.741941	0.593	0.295	1
Pigt	3.54994e-05	0.741713	0.868	0.538	0.85195
Srpx	2.52419e-06	0.740757	0.835	0.5	0.0605781
Slc27a3	0.000708475	0.739735	0.236	0.051	1
AABR07053687.1	8.30899e-05	0.738804	0.714	0.397	1
Tmem17	6.40963e-05	0.738778	0.522	0.192	1
Chaf1a	5.41031e-05	0.737799	0.533	0.205	1
Gcdh	7.61391e-05	0.736428	0.423	0.141	1
Isoc2b	2.34874e-06	0.735909	0.538	0.167	0.0563675
Mmp19	0.00105722	0.735824	0.357	0.128	1
Mras	0.00161396	0.735769	0.692	0.41	1
Map1s	1.04606e-05	0.73559	0.692	0.308	0.251045
Rcn3	1.37528e-07	0.73518	0.951	0.744	0.00330053
Rasal3	0.00177291	0.734613	0.22	0.051	1
Dram1	0.000114897	0.734402	0.385	0.115	1
Zfp354c	0.00070323	0.734276	0.412	0.167	1
Cryba4	0.0645592	0.733815	0.187	0.09	1
Fcgbp	0.00407107	0.733798	0.154	0.026	1
Pheta2	0.0404119	0.733503	0.121	0.038	1
Entpd6	0.00919044	0.73318	0.159	0.038	1
Tjp2	5.29439e-05	0.732876	0.61	0.256	1
Cercam	4.10915e-06	0.731721	0.879	0.513	0.0986154
Mgst1	0.00892483	0.731645	0.258	0.103	1
Pik3r4	0.0045015	0.73103	0.297	0.115	1
Lpcat3	5.21477e-07	0.730795	0.846	0.5	0.0125149
RGD1560212	1.0335e-05	0.730702	0.835	0.5	0.248029
Mrpl4	0.00123336	0.73035	0.621	0.333	1
Mrpl39	0.000173288	0.729084	0.478	0.179	1
Commd8	8.66628e-05	0.728983	0.775	0.449	1
Rpa2	1.2024e-05	0.728618	0.907	0.756	0.288563
Twf2	0.00776979	0.728321	0.33	0.154	1
Sec13	5.51099e-06	0.727632	0.874	0.731	0.132258
LOC108351137.1	1.68958e-08	0.727032	0.978	0.936	0.000405482
Dhodh	0.000258457	0.726776	0.374	0.115	1
Chst10	0.0244422	0.726628	0.154	0.051	1
Csrp1	4.34385e-05	0.72657	0.945	0.782	1
AABR07067267.1	0.0279531	0.726188	0.11	0.026	1
Micb	0.125449	0.725173	0.115	0.051	1
Leprotl1	2.64895e-07	0.725031	0.934	0.756	0.00635722
Gxylt2	0.00837648	0.724988	0.5	0.295	1
Cdhr1	0.00597935	0.724305	0.187	0.051	1
Rpl13a	9.68578e-09	0.72404	0.962	0.885	0.000232449
Adamts17	0.0383822	0.721346	0.126	0.038	1
Fgfrl1	0.00137621	0.720468	0.363	0.128	1
Grhpr	0.00286443	0.72042	0.253	0.077	1
Tmem203	0.00566571	0.720159	0.495	0.244	1
Nme1	5.07188e-08	0.719833	0.956	0.795	0.0012172
Ranbp3	0.000402005	0.71903	0.253	0.051	1
Cd1d1	0.00355945	0.71861	0.154	0.026	1
Zfp707	0.0334145	0.718581	0.203	0.09	1
Tax1bp3	1.60116e-07	0.7182	0.951	0.692	0.00384262
Sh3d21	0.81952	0.718094	0.104	0.09	1
Sephs2	0.00387075	0.717508	0.527	0.282	1
Lgals3	2.40713e-08	0.717453	0.995	0.923	0.000577687
Nkiras2	0.00166898	0.717175	0.324	0.115	1
Tmem208	3.00405e-07	0.715559	0.94	0.782	0.00720942
Stoml2	0.000120096	0.71549	0.835	0.538	1
Cplx2	0.000225949	0.71534	0.544	0.244	1
Ap1s1	2.2101e-05	0.714512	0.885	0.654	0.530402
Trappc12	0.0437321	0.714296	0.176	0.077	1
Pithd1	5.74514e-05	0.714237	0.885	0.628	1
Tmem177	0.0097605	0.713934	0.11	0.013	1
Nudt16	0.0123566	0.71303	0.231	0.09	1
Fkbp9	3.26352e-07	0.71301	0.94	0.795	0.00783213
Fbl	3.82523e-06	0.712778	0.934	0.628	0.0918017
Tmem242	0.00127182	0.712613	0.374	0.141	1
Trip10	0.00247899	0.712584	0.429	0.192	1
Vasp	6.28567e-05	0.711229	0.714	0.359	1
Gne	0.000264004	0.711177	0.456	0.167	1
Rap2a	3.55377e-05	0.710361	0.637	0.269	0.852869
Vps33a	0.00196917	0.709952	0.379	0.154	1
RGD1562402	0.0220997	0.709712	0.159	0.051	1
Nprl2	0.0183794	0.708816	0.181	0.064	1
Pex6	0.00176524	0.708722	0.286	0.09	1
Copz1	1.59781e-08	0.708445	0.918	0.705	0.000383459
Mospd3	5.47072e-05	0.708219	0.654	0.321	1
AC128960.1	8.18835e-08	0.706753	0.951	0.782	0.00196512
Pid1	0.211397	0.706526	0.291	0.205	1
Kctd3	0.00549876	0.706349	0.308	0.128	1
Sco1	0.000147028	0.70627	0.56	0.244	1
Zmynd8	0.000447793	0.705542	0.588	0.308	1
Rdh14	0.0016419	0.705513	0.39	0.167	1
AABR07006258.2	0.000508178	0.705381	0.407	0.141	1
Zfpm1	8.81708e-05	0.705258	0.511	0.192	1
RGD1309730	0.00189838	0.704516	0.549	0.295	1
Cd3eap	0.000779803	0.704085	0.78	0.538	1
Icoslg	0.0229879	0.703884	0.198	0.077	1
Fkbp8	7.1875e-06	0.703041	0.896	0.628	0.172493
Gpr180	6.49982e-05	0.702991	0.621	0.308	1
H6pd	0.0260895	0.702891	0.154	0.051	1
Creld1	0.000208548	0.702424	0.571	0.256	1
Gtf2h3	0.000778702	0.702343	0.407	0.154	1
Adam19	4.39205e-08	0.701887	0.813	0.372	0.00105405
Lyrm1	0.000746919	0.701191	0.478	0.205	1
Kdm5b	0.000566552	0.700364	0.676	0.385	1
Nudt16l1	0.00596035	0.700266	0.467	0.244	1
Tmem69	0.000815873	0.699338	0.407	0.154	1
Ift140	0.00777451	0.699204	0.181	0.051	1
Pdxp	0.0097605	0.698479	0.11	0.013	1
Zfp267	0.00443236	0.698387	0.126	0.013	1
Dera	0.000225082	0.697406	0.709	0.41	1
AABR07010649.1	0.00580579	0.696048	0.412	0.205	1
Il18r1	0.269777	0.695916	0.17	0.115	1
Slc26a2	0.00233298	0.695135	0.302	0.103	1
Nfkb1	0.000108488	0.694369	0.918	0.731	1
Zer1	0.00412545	0.694351	0.258	0.09	1
Aprt	5.63754e-09	0.693046	0.967	0.859	0.000135295
Asl	0.0025805	0.693035	0.385	0.167	1
Pmm2	5.33414e-05	0.690593	0.747	0.423	1
LOC100364500	0.098091	0.690002	0.121	0.051	1
Shmt2	1.16774e-05	0.689879	0.863	0.564	0.280246
Yars2	0.0096508	0.689574	0.176	0.051	1
Flrt2	1.81705e-05	0.688431	0.626	0.269	0.436074
Slc50a1	3.46567e-06	0.688113	0.874	0.526	0.0831726
Gadd45gip1	2.80964e-05	0.687982	0.835	0.59	0.674285
Hip1r	0.000292467	0.687668	0.473	0.192	1
Cldn12	0.00657894	0.686669	0.143	0.026	1
Tmem254	0.000424007	0.686396	0.764	0.436	1
Shkbp1	0.00214293	0.686035	0.28	0.09	1
Rnls	2.35291e-05	0.684344	0.835	0.513	0.564676
Aagab	0.0152996	0.683404	0.308	0.154	1
Dmac2l	0.0140602	0.683346	0.17	0.051	1
Casp3	0.000735008	0.683246	0.786	0.513	1
Smad3	0.000921894	0.682512	0.786	0.449	1
Gps1	7.917e-05	0.682332	0.786	0.41	1
Trim47	6.4447e-07	0.681844	0.896	0.692	0.0154666
F8a1	0.00050509	0.68164	0.676	0.397	1
Endog	0.00367014	0.681023	0.363	0.154	1
Erp29	1.70679e-09	0.680484	0.984	0.936	4.09613e-05
Txndc12	2.17818e-06	0.680314	0.929	0.718	0.0522742
Thop1	0.000136014	0.679952	0.412	0.128	1
Aptx	0.00315224	0.679617	0.291	0.103	1
Flnc	5.42479e-06	0.678485	0.714	0.359	0.13019
Nudt5	0.000387439	0.677922	0.698	0.385	1
Mb21d2	0.0105882	0.677739	0.269	0.115	1
Naf1	0.00120773	0.677656	0.588	0.321	1
Acbd4	0.287175	0.677644	0.11	0.064	1
Czib	0.00199237	0.677303	0.725	0.449	1
Tmbim1	0.000109926	0.677131	0.747	0.423	1
Tbl3	0.000349561	0.677044	0.451	0.179	1
Qpctl	0.000294708	0.676984	0.467	0.179	1
Cyb561a3	0.0200553	0.676443	0.165	0.051	1
Fasn	0.000658886	0.675515	0.582	0.282	1
Mob3b	0.0134346	0.675279	0.214	0.077	1
Stx5	9.94501e-06	0.674942	0.852	0.577	0.23867
Ess2	0.000963325	0.674558	0.341	0.115	1
Ints11	1.33511e-06	0.674366	0.522	0.141	0.0320413
Eef1akmt4	0.0044203	0.673895	0.357	0.154	1
Tmem19	0.00565283	0.673542	0.291	0.115	1
Apba3	0.00177439	0.673249	0.44	0.192	1
Acp6	0.00159846	0.673039	0.33	0.115	1
Mterf1	0.00209914	0.672938	0.434	0.192	1
Ncs1	0.000558783	0.67229	0.593	0.308	1
Eogt	0.123989	0.671686	0.209	0.115	1
Oxsm	0.0175801	0.671394	0.121	0.026	1
Ilvbl	0.00201598	0.671284	0.286	0.09	1
Txn2	4.56564e-05	0.671251	0.874	0.577	1
Cinp	0.00219256	0.671186	0.423	0.179	1
Oat	2.95106e-06	0.670774	0.967	0.795	0.0708224
Lgi3	0.0367014	0.669958	0.104	0.026	1
Vopp1	0.000760776	0.668959	0.56	0.269	1
Kbtbd4	0.00568752	0.668479	0.192	0.051	1
Adpgk	2.6265e-05	0.667731	0.835	0.551	0.630335
Pla2g6	0.0318497	0.667676	0.165	0.064	1
Prkd2	0.00381303	0.666706	0.247	0.077	1
Naxe	0.00182321	0.666471	0.681	0.41	1
Zswim7	0.0169103	0.666064	0.187	0.064	1
Bola1	0.000441672	0.665673	0.764	0.487	1
Igfbp3	0.00149911	0.665346	0.5	0.256	1
Paqr4	0.00385507	0.663195	0.407	0.179	1
AABR07072853.5	0.0125344	0.662529	0.104	0.013	1
Fdps	0.000192905	0.662472	0.841	0.577	1
Necab3	0.00224025	0.662031	0.632	0.346	1
Katna1	0.000285218	0.661672	0.495	0.205	1
Mrpl28	4.47598e-06	0.661341	0.83	0.462	0.107419
Ncln	0.00012576	0.66106	0.791	0.462	1
Ssh1	9.29666e-05	0.660595	0.802	0.513	1
Mblac1	0.0057011	0.660336	0.308	0.128	1
Oaf	9.90682e-07	0.660038	0.984	0.885	0.0237754
Ndufs8	1.97762e-06	0.659962	0.896	0.705	0.0474609
Cdc42se1	6.65681e-05	0.65992	0.797	0.474	1
Nt5dc1	0.000737465	0.659347	0.456	0.192	1
Urod	0.000149714	0.657895	0.665	0.333	1
Il3ra	0.0072506	0.657101	0.203	0.064	1
Cdc42ep5	0.000632976	0.657028	0.489	0.218	1
Srd5a3	0.000417301	0.656706	0.632	0.321	1
Bmp1	1.29764e-05	0.656197	0.951	0.692	0.311421
Phf5a	9.73735e-09	0.656012	0.967	0.872	0.000233687
Fkbp7	1.26454e-05	0.654991	0.929	0.628	0.303477
Sipa1	0.00610484	0.653818	0.192	0.051	1
Ostf1	3.52161e-07	0.653711	0.951	0.769	0.00845152
Nfkbie	0.0987255	0.653652	0.181	0.09	1
AABR07053136.1	0.000999773	0.653294	0.357	0.128	1
Plod3	3.10219e-06	0.65324	0.89	0.731	0.0744494
Prr5	0.00177385	0.653083	0.17	0.026	1
Tef	0.00282599	0.652665	0.56	0.308	1
Qpct	0.0143238	0.652502	0.231	0.09	1
Nme2	3.02582e-14	0.651246	0.995	1	7.26166e-10
Slc17a3	0.0199652	0.65067	0.198	0.077	1
Ppp1r14b	2.45864e-11	0.650472	0.995	0.949	5.90048e-07
Slc35e4	3.04604e-05	0.650115	0.912	0.641	0.731019
Nipsnap3b	0.000504312	0.6494	0.665	0.346	1
Pyroxd1	0.00179739	0.648378	0.308	0.103	1
Sfxn1	3.95759e-05	0.648088	0.786	0.41	0.949783
Tmem9	0.000499526	0.647886	0.67	0.346	1
Ift81	0.0223527	0.647477	0.137	0.038	1
G6pd	0.000734935	0.647424	0.648	0.385	1
Mindy3	0.00210787	0.647256	0.736	0.487	1
Gnrh1	0.0111694	0.646448	0.154	0.038	1
Klhl22	0.0146773	0.645152	0.582	0.346	1
Smco4	0.000279694	0.645078	0.665	0.321	1
Slc1a3	0.034736	0.645043	0.225	0.103	1
Kcnq5	0.000119677	0.64441	0.665	0.372	1
LOC100365958	0.00140393	0.642919	0.357	0.128	1
Tmem181	0.00257449	0.641032	0.368	0.154	1
Dnajc22	0.0326596	0.640828	0.209	0.09	1
Crls1	0.00492911	0.640733	0.615	0.346	1
Efhd1	0.112846	0.640594	0.203	0.115	1
Eef1d	4.00565e-11	0.639603	0.984	0.949	9.61316e-07
Slc26a8	0.0146846	0.639355	0.126	0.026	1
Slc39a14	8.49363e-05	0.639086	0.874	0.654	1
Ipo4	0.000650004	0.638978	0.643	0.321	1
Mpp6	0.0052854	0.638725	0.714	0.551	1
Cic	0.000570437	0.63839	0.533	0.231	1
Plod1	9.6259e-06	0.638056	0.912	0.731	0.231012
Nsun2	1.63505e-05	0.63789	0.786	0.397	0.392397
Uba5	4.65769e-05	0.637525	0.912	0.731	1
Ssr1	4.17847e-09	0.636785	0.978	0.91	0.000100279
Btf3	9.6312e-07	0.636009	0.962	0.821	0.0231139
Scarb2	0.192381	0.635889	0.401	0.269	1
Zbtb8a	0.0129945	0.63488	0.33	0.154	1
Smg5	0.000228582	0.634648	0.659	0.333	1
Haus8	7.7866e-05	0.634323	0.808	0.59	1
Eef1g	1.27765e-15	0.633764	1	0.987	3.06622e-11
Mrpl3	0.00015005	0.633282	0.731	0.41	1
Qprt	5.57686e-05	0.632792	0.643	0.282	1
Rab11fip5	0.00295472	0.63271	0.385	0.167	1
Arl6ip4	9.26339e-05	0.631572	0.736	0.436	1
AABR07035539.1	0.002253	0.631391	0.445	0.205	1
Bin1	8.31981e-06	0.631201	0.802	0.449	0.199667
Prune1	0.0015047	0.631059	0.379	0.154	1
Rpl38	0.0139846	0.630491	0.126	0.026	1
Ppp1ca	4.00063e-09	0.630247	0.984	0.897	9.6011e-05
Trim23	0.0146323	0.630156	0.401	0.205	1
Smpd1	5.1428e-05	0.628762	0.824	0.423	1
Dolk	0.0302903	0.628652	0.209	0.09	1
Rpn1	1.13332e-09	0.628386	0.956	0.949	2.71986e-05
Akr1a1	9.31723e-10	0.627346	0.984	0.936	2.23604e-05
Clpp	0.00308701	0.627081	0.56	0.308	1
Rpp25	0.0259983	0.626603	0.176	0.064	1
RGD1563680	0.000586994	0.626379	0.401	0.154	1
Krtcap2	6.15895e-10	0.625241	0.989	0.962	1.47809e-05
Sri	0.000369982	0.624972	0.846	0.615	1
Fktn	0.00605944	0.624757	0.335	0.154	1
LOC103690067	0.00149968	0.623861	0.478	0.218	1
Mcrip1	1.01928e-05	0.623766	0.907	0.679	0.244617
Cln8	0.00285742	0.623601	0.473	0.231	1
Fpgt	0.00774982	0.623382	0.319	0.141	1
Pycr3	0.000666947	0.623052	0.571	0.269	1
Bnc2	0.00225024	0.622475	0.901	0.821	1
LOC102551340	0.0193032	0.622129	0.143	0.038	1
Reep5	1.35932e-11	0.622005	1	0.962	3.26222e-07
Lamb1	0.000142304	0.621817	0.841	0.551	1
AABR07072078.1	0.00102862	0.621458	0.379	0.141	1
Psmb10	0.000118696	0.620843	0.879	0.577	1
Fam219b	0.00212532	0.620804	0.214	0.051	1
Fscn1	0.00196653	0.619973	0.258	0.077	1
Lmo1	0.00276439	0.61947	0.764	0.538	1
Glt8d2	0.0211576	0.61922	0.181	0.064	1
Lgmn	0.00152061	0.618952	0.841	0.603	1
LOC689959	3.58646e-06	0.618533	0.412	0.09	0.0860716
Tram1	3.41273e-08	0.616882	0.973	0.923	0.000819021
Il34	0.0661927	0.61607	0.264	0.154	1
Focad	0.00288257	0.615569	0.423	0.192	1
Rrp9	5.55924e-05	0.615486	0.665	0.295	1
Syne3	0.00391203	0.615373	0.401	0.179	1
Nol12	0.00141282	0.615147	0.687	0.397	1
Nxn	0.00101472	0.614627	0.429	0.179	1
Arfrp1	0.000316936	0.614568	0.83	0.577	1
Tceal8	4.31905e-05	0.614407	0.945	0.808	1
Cers6	0.00098516	0.614316	0.769	0.449	1
Elmod2	0.0107414	0.613336	0.291	0.128	1
Pop4	0.000353696	0.613051	0.692	0.385	1
Hspa12a	0.0148393	0.612444	0.148	0.038	1
Kif21b	0.0139846	0.612399	0.126	0.026	1
Zswim4	0.000403648	0.61236	0.687	0.372	1
Mboat7l1	0.000172648	0.612015	0.577	0.256	1
Arap1	0.0122748	0.611944	0.269	0.115	1
Tada2a	0.000298867	0.611862	0.516	0.218	1
Spryd7	0.00396114	0.610607	0.505	0.244	1
Tmem120a	0.000132557	0.610028	0.654	0.308	1
Syn1	0.0282829	0.609697	0.154	0.051	1
Large1	0.00564659	0.609012	0.648	0.41	1
LOC100360841	6.83318e-14	0.608001	0.995	0.974	1.63989e-09
Rbm3	4.46964e-11	0.607758	1	0.987	1.07267e-06
Nr2c2ap	0.000398544	0.607589	0.824	0.5	1
Rab20	0.0220789	0.607102	0.214	0.09	1
Ripk3	0.000281028	0.607085	0.714	0.41	1
Arf5	2.91829e-11	0.60706	0.989	0.949	7.00361e-07
Sac3d1	0.00311292	0.606784	0.516	0.269	1
Rint1	0.00166513	0.605749	0.346	0.128	1
Ctu1	0.000247419	0.605476	0.39	0.128	1
Pgam1	5.57114e-06	0.604558	0.967	0.859	0.133702
Psph	0.000170088	0.604214	0.681	0.333	1
Anxa7	9.01167e-05	0.603997	0.885	0.654	1
En1	0.000373853	0.603564	0.401	0.141	1
Ttc33	0.0146491	0.603267	0.462	0.231	1
Arpc1b	4.18573e-08	0.602916	0.984	0.897	0.00100453
Raver1	0.000676792	0.600972	0.643	0.333	1
Ssu72	0.000134364	0.600208	0.857	0.603	1
Rnf34	0.000399286	0.599853	0.681	0.346	1
Hs3st5	2.98439e-07	0.599653	0.549	0.154	0.00716225
Cyp2j4	0.0298771	0.59941	0.192	0.077	1
Maged2	0.00014471	0.599099	0.857	0.564	1
Psmg1	0.000334333	0.598764	0.797	0.449	1
Ppp1r11	0.00930233	0.598658	0.61	0.333	1
Atg16l1	0.00253876	0.598088	0.533	0.256	1
Serpinb6a	3.66496e-05	0.598029	0.984	0.897	0.879554
Rer1	5.91576e-07	0.597805	0.967	0.846	0.0141972
Scyl1	0.000629966	0.596992	0.742	0.41	1
Tnfaip8	6.44445e-05	0.596915	0.549	0.231	1
Bet1l	0.000663824	0.596782	0.764	0.449	1
Lman2	2.94396e-10	0.596542	0.973	0.923	7.06521e-06
Ppp1r16a	0.0104557	0.596406	0.198	0.064	1
Col12a1	3.24575e-05	0.596396	0.94	0.679	0.778948
RGD1311946	0.000329553	0.596191	0.681	0.359	1
Tfpi	7.35327e-05	0.596003	0.659	0.321	1
Eme2	0.00449559	0.595987	0.379	0.167	1
Scamp2	0.00122968	0.595908	0.764	0.513	1
Ivd	0.000589694	0.595637	0.544	0.244	1
Ogg1	0.109335	0.594414	0.286	0.167	1
Ostc	6.94237e-10	0.594077	0.995	0.974	1.6661e-05
Rpa1	0.0223117	0.59391	0.418	0.244	1
Nek1	0.00645708	0.593583	0.423	0.205	1
Ndufs3	0.00010665	0.593332	0.879	0.641	1
Cnpy2	6.94714e-07	0.592967	0.989	0.859	0.0166724
Wdr83	0.0113684	0.592707	0.22	0.077	1
Sdcbp2	0.0195276	0.592633	0.242	0.103	1
Farsb	0.000148284	0.591475	0.599	0.269	1
Higd1a	3.82113e-06	0.591397	0.973	0.897	0.0917034
Dnajc3	1.84526e-06	0.591387	0.934	0.782	0.0442844
Slc52a2	0.0146846	0.5909	0.126	0.026	1
Mboat1	0.000625125	0.590149	0.407	0.154	1
Fam3a	0.00483094	0.589924	0.346	0.154	1
Dbp	0.0244112	0.589454	0.396	0.231	1
Myadm	0.00165925	0.589256	0.879	0.641	1
Cab39l	0.00139959	0.589094	0.709	0.436	1
Fam110a	0.000607756	0.588781	0.352	0.115	1
Reep4	0.00369534	0.588775	0.637	0.397	1
Fabp4	0.219279	0.588647	0.203	0.128	1
Mpv17l	0.00751032	0.588453	0.115	0.013	1
Plxnb2	9.53697e-05	0.588411	0.835	0.59	1
Gpx8	5.95472e-08	0.58808	0.973	0.872	0.00142907
Ppa1	1.94011e-09	0.588069	0.995	0.949	4.65606e-05
Eri3	0.000606345	0.587114	0.846	0.59	1
Lpar3	0.000190535	0.586622	0.621	0.308	1
Xrcc5	0.00064211	0.586297	0.527	0.231	1
Slc6a6	0.0124751	0.58596	0.324	0.154	1
Cmtm7	0.00229164	0.585914	0.648	0.372	1
Ufm1	1.5192e-06	0.585892	0.956	0.859	0.0364593
Tapbp	1.75115e-05	0.585683	0.67	0.308	0.42026
Iqcc	0.0862505	0.585583	0.159	0.077	1
Polr3h	0.000845928	0.585298	0.742	0.41	1
Thoc6	0.000237754	0.58519	0.626	0.295	1
Gstm7	2.76056e-05	0.584955	0.786	0.385	0.662506
Emx2	0.00025221	0.584422	0.604	0.269	1
Eml6	0.0158425	0.58411	0.247	0.103	1
Traf2	3.77293e-05	0.583971	0.736	0.385	0.905465
Zmynd19	0.000277686	0.583702	0.725	0.41	1
Itprip.1	0.0246061	0.583432	0.137	0.038	1
Selenof	5.89882e-11	0.58307	0.984	0.949	1.41566e-06
Eif5a	3.80372e-10	0.582657	1	0.962	9.12854e-06
Phax	3.94782e-05	0.582376	0.945	0.641	0.947437
Chd3	0.00133307	0.581638	0.527	0.256	1
Sapcd1	0.00010036	0.580887	0.577	0.269	1
Slc7a5	0.00146466	0.580241	0.874	0.705	1
Msrb2	0.0117833	0.578576	0.28	0.115	1
Nudcd2	0.00022114	0.578027	0.879	0.654	1
Nkd1	0.00295847	0.577687	0.275	0.09	1
Arfgap3	4.21518e-05	0.576346	0.89	0.744	1
Edem1	0.0028688	0.576049	0.571	0.308	1
Mrpl18	0.000567297	0.576031	0.907	0.692	1
Decr1	9.03144e-05	0.575883	0.841	0.538	1
Glt8d1	0.00112504	0.575188	0.742	0.449	1
Ccl2	5.36408e-08	0.573498	0.984	0.885	0.00128733
Aasdh	0.0117967	0.572825	0.154	0.038	1
Spr	0.00803961	0.572758	0.418	0.205	1
Setd4	0.00816748	0.57175	0.484	0.244	1
Prss35	0.0364408	0.571446	0.258	0.128	1
Gcnt1	0.00557472	0.571293	0.214	0.064	1
Guk1	6.81969e-06	0.571128	0.956	0.846	0.163666
Hic2	0.0159729	0.57072	0.225	0.09	1
Zfpl1	0.000264226	0.570657	0.643	0.346	1
Armcx2	0.00250383	0.57052	0.363	0.154	1
AABR07000398.1	2.36383e-07	0.569744	0.995	0.821	0.00567296
Nup214.1	0.00163356	0.569691	0.582	0.295	1
Tmsb10	0.0371077	0.568966	0.126	0.038	1
Eif3i	3.11425e-09	0.56684	0.973	0.949	7.47388e-05
Plpp2	0.0125241	0.566823	0.429	0.244	1
Rhog	0.00336778	0.566699	0.753	0.487	1
Tubgcp2	0.0171055	0.565919	0.604	0.41	1
Mettl25	0.00608466	0.565096	0.291	0.115	1
Sirt6	0.000954837	0.564593	0.319	0.103	1
Kdelr1	2.07925e-08	0.56454	0.967	0.923	0.000498999
Tefm	0.0250229	0.563981	0.176	0.064	1
Slc39a9	0.000559589	0.563278	0.637	0.333	1
AABR07073039.1	0.000485835	0.562943	0.516	0.218	1
Cish	0.014401	0.562766	0.126	0.026	1
Minpp1	0.000136788	0.562209	0.742	0.359	1
Hsd17b13	0.0559348	0.56217	0.137	0.051	1
Paqr7	0.0809966	0.562111	0.104	0.038	1
Tmem143	0.0306959	0.561791	0.17	0.064	1
Il4r	0.00360308	0.561556	0.451	0.218	1
LOC102549817	0.00172288	0.560796	0.324	0.115	1
Efs	0.0260941	0.56052	0.621	0.423	1
Ilk	2.68893e-05	0.559939	0.923	0.705	0.645317
Fhl3	0.00461705	0.559631	0.302	0.115	1
Nfkb2	0.00133811	0.559158	0.692	0.449	1
Brcc3	0.000698275	0.558705	0.654	0.333	1
Dhrs3	0.00162173	0.558593	0.643	0.372	1
Cep72	0.00629529	0.558591	0.286	0.115	1
Adi1	0.00179837	0.558286	0.571	0.282	1
Trappc5	0.00107869	0.558061	0.819	0.538	1
Alkbh3	0.000968199	0.55802	0.824	0.513	1
N6amt1	0.00265306	0.55715	0.577	0.308	1
Speg	0.0370456	0.556326	0.104	0.026	1
Orai3	0.0062799	0.556311	0.209	0.064	1
Tomm22	3.86217e-05	0.55585	0.978	0.821	0.926882
Bmt2	0.0274463	0.555754	0.341	0.179	1
Atg7	0.0030832	0.555424	0.527	0.282	1
Fadd	0.00648125	0.554514	0.335	0.141	1
Lrp8	0.00124291	0.554105	0.335	0.115	1
Gamt	0.000418994	0.553487	0.319	0.09	1
Polr3a	0.135929	0.553316	0.302	0.192	1
Fuca2	0.00267918	0.552703	0.319	0.115	1
Cnn3	3.19455e-05	0.552401	0.923	0.744	0.766659
Fh	0.00304539	0.552183	0.764	0.487	1
Vdr	0.0547342	0.55204	0.115	0.038	1
Stt3a	1.06179e-07	0.55181	0.951	0.795	0.0025482
Rcc1	0.0111135	0.551253	0.522	0.308	1
Phka1	0.0176068	0.550716	0.368	0.192	1
Mcart1	0.00243638	0.550166	0.423	0.179	1
Clptm1	3.19171e-05	0.550122	0.846	0.474	0.765977
Zfp110	0.00710556	0.549957	0.324	0.141	1
Rgs19	0.000571916	0.549764	0.555	0.282	1
Mcrs1	0.000713866	0.549754	0.868	0.628	1
Vrk3	0.0158528	0.549634	0.549	0.295	1
Pdpr	0.00337785	0.549351	0.385	0.167	1
Spata6	0.00178942	0.549081	0.478	0.205	1
AABR07071440.1	0.0151502	0.549068	0.209	0.077	1
Smpd2	0.00779413	0.548886	0.231	0.077	1
Oard1	0.0037527	0.548338	0.308	0.115	1
Efemp1	0.00239589	0.548039	0.495	0.256	1
Pef1	0.000121522	0.546654	0.61	0.269	1
Mcm6	0.000656272	0.546642	0.802	0.577	1
Klhl26	0.0215989	0.546501	0.253	0.115	1
Sorbs3	0.0130515	0.545891	0.324	0.154	1
Hagh	0.012574	0.545802	0.731	0.513	1
Enah	0.000621966	0.545391	0.687	0.346	1
Iars1	0.0275515	0.545233	0.643	0.436	1
Enpp1	0.0260931	0.545178	0.764	0.615	1
Gpaa1	0.00243426	0.544506	0.725	0.41	1
Ndufa9	0.00100142	0.544008	0.813	0.577	1
AABR07017902.1	0.000911934	0.543092	0.253	0.064	1
Cnnm3	0.00707985	0.54296	0.275	0.103	1
Mid1	0.00867666	0.542747	0.324	0.154	1
Ube2j1	0.00268452	0.542307	0.742	0.449	1
Tmem37	0.0651083	0.541961	0.132	0.051	1
Pusl1	0.00157084	0.541828	0.467	0.218	1
Prmt5	0.00024406	0.541581	0.67	0.346	1
RT1-N3	0.0232898	0.541331	0.297	0.141	1
Tnfaip3	0.0455456	0.541199	0.214	0.103	1
Gtf3c3	0.0134168	0.541186	0.33	0.154	1
Stat5b	0.216561	0.540829	0.28	0.192	1
Fxn	0.00303963	0.540478	0.808	0.513	1
Mthfs	0.0131418	0.540348	0.505	0.308	1
Rpsa	7.62502e-14	0.540237	1	0.987	1.82993e-09
Tmsb4x	2.48374e-08	0.540118	1	1	0.000596073
Nipsnap1	0.0211547	0.54009	0.258	0.115	1
Mad2l1bp	0.00401579	0.539713	0.555	0.308	1
Prickle2	0.004586	0.538321	0.489	0.256	1
Agtrap	0.0230162	0.538257	0.22	0.09	1
Tsen34l1	0.000379844	0.538156	0.868	0.538	1
Bet1	8.05822e-05	0.537664	0.89	0.731	1
Ppib	1.14803e-13	0.537038	1	0.974	2.75516e-09
Rmi1	0.000200325	0.53678	0.445	0.154	1
Rpl10a	3.11617e-09	0.536269	0.989	0.962	7.47849e-05
Ezh1	0.00201184	0.536086	0.473	0.218	1
Sec22b	0.000298245	0.535831	0.901	0.692	1
Scrn2	0.00553778	0.53539	0.192	0.051	1
Mrpl14	6.97752e-06	0.535281	0.951	0.821	0.167454
Tor1b	0.000367222	0.534875	0.456	0.179	1
Selenos	3.04797e-06	0.534813	0.989	0.885	0.0731483
Sorcs2	0.00514238	0.534753	0.407	0.179	1
Fam136a	0.000164991	0.534613	0.863	0.641	1
Hyi	0.000304755	0.534003	0.571	0.256	1
Chmp2b	0.0330837	0.533706	0.659	0.449	1
Ndufv1	4.2978e-05	0.53367	0.863	0.641	1
Rps4y2	0.0254135	0.533325	0.549	0.41	1
LOC108348154	0.0720431	0.532875	0.236	0.128	1
Piezo2	0.00727562	0.532627	0.313	0.128	1
Phf19	0.0892363	0.530391	0.214	0.115	1
Fam98c	0.00550507	0.530375	0.401	0.179	1
Afg3l1	0.000695181	0.529547	0.533	0.244	1
Elovl1	0.000598149	0.529176	0.901	0.59	1
Nucb2	0.000188301	0.528245	0.978	0.795	1
Ccs	0.00012222	0.52821	0.742	0.359	1
Zfp593	0.00104883	0.527017	0.775	0.449	1
Nup37	0.00115856	0.526569	0.626	0.308	1
Evc2	0.000332962	0.526285	0.368	0.115	1
Bscl2	0.00324716	0.525926	0.61	0.333	1
Rps3	8.04413e-12	0.525613	1	0.987	1.93051e-07
Arhgef25	0.011884	0.525215	0.61	0.359	1
Nrip1	0.0138712	0.525147	0.819	0.615	1
Eif1ad	0.000291355	0.524987	0.813	0.526	1
Irf3	0.00365454	0.52486	0.484	0.231	1
Rpp40	0.00671393	0.52462	0.429	0.205	1
Ciao2a	0.00117107	0.524452	0.846	0.667	1
Xylt1	0.00714908	0.524097	0.44	0.218	1
Fech	0.110293	0.524061	0.247	0.141	1
Gja1	0.000385846	0.523866	0.934	0.833	1
Pygl	0.00112114	0.523862	0.505	0.218	1
Myo10	6.44782e-05	0.523535	0.626	0.295	1
Elac2	0.0279478	0.522807	0.495	0.295	1
Tll1	0.0172672	0.522592	0.418	0.244	1
Lrrc8c	0.000318675	0.522108	0.83	0.564	1
Ubl4a	1.95528e-05	0.522104	0.907	0.782	0.469249
Lrrc75b	0.0493083	0.521862	0.159	0.064	1
Efna1	0.0115138	0.521693	0.258	0.103	1
Tmem248	0.000938712	0.521244	0.83	0.538	1
Gng10	6.873e-09	0.52051	0.989	0.949	0.000164945
Tpgs1	0.00100028	0.519911	0.775	0.423	1
Abr	0.00232892	0.519785	0.346	0.141	1
Hadh	0.0240977	0.519392	0.346	0.179	1
Igsf8	0.00162855	0.519182	0.533	0.256	1
Rxrb	0.000174665	0.518852	0.582	0.244	1
Tmem126a	0.00836211	0.518757	0.407	0.192	1
Setd1a	0.00416381	0.51875	0.632	0.346	1
Tyw3	0.00489169	0.518584	0.319	0.128	1
Lgals1	2.65072e-06	0.518431	1	0.974	0.0636146
Pxn	0.000516551	0.518411	0.923	0.705	1
Ebi3	0.227148	0.518128	0.181	0.115	1
Fam117b	0.00271036	0.517982	0.467	0.231	1
Ubtd1	0.00529495	0.517414	0.357	0.154	1
Gtf3c4	0.0109952	0.517388	0.533	0.295	1
Top3b	0.0102858	0.517075	0.33	0.154	1
Atp13a1	3.11709e-05	0.517033	0.648	0.282	0.748071
Cxcl12	0.000277158	0.516842	0.742	0.41	1
Spcs3	0.000182056	0.51669	0.83	0.641	1
Nans	0.000984003	0.515343	0.824	0.538	1
Cd63	5.10598e-11	0.515234	1	0.987	1.22538e-06
Slc25a10	0.000738636	0.514961	0.396	0.141	1
Osbpl2	4.3278e-05	0.514824	0.604	0.256	1
Mtif2	0.00181866	0.514387	0.593	0.295	1
Csnk2b	2.20006e-07	0.51419	0.962	0.91	0.00527993
Deaf1	0.00649824	0.514036	0.429	0.192	1
AABR07053837.1	0.0667603	0.513873	0.214	0.103	1
AABR07006278.1	0.0395723	0.513606	0.203	0.09	1
Galnt16	0.000185155	0.513564	0.857	0.526	1
Ca9	0.0233807	0.513469	0.115	0.026	1
Pde7a	0.00332406	0.513327	0.511	0.269	1
Twist2	8.93179e-05	0.513238	0.489	0.179	1
MT-Mt-co2	1.37385e-09	0.513051	0.989	1	3.29711e-05
Slc39a3	0.00430438	0.51296	0.385	0.167	1
Crabp2.1	7.39099e-05	0.512953	0.835	0.513	1
Agpat2	0.0498147	0.512813	0.121	0.038	1
Rrbp1	3.25058e-07	0.512627	1	0.949	0.00780106
Pdia4	6.81969e-06	0.512492	0.967	0.821	0.163666
Hs3st1	6.06402e-05	0.512425	0.527	0.231	1
Nagk	5.46738e-05	0.512412	0.775	0.423	1
Rps17	3.21299e-08	0.512253	1	1	0.000771084
Rrn3	0.0547327	0.512048	0.516	0.346	1
RGD1565222	0.0190171	0.511996	0.187	0.064	1
Meaf6	0.000249346	0.511855	0.791	0.462	1
Dnmt3b	0.028225	0.511685	0.132	0.038	1
Acads	0.00195485	0.511478	0.538	0.256	1
Calu	9.27095e-08	0.511434	0.995	0.962	0.00222493
Anapc7	6.95534e-05	0.511355	0.527	0.192	1
Tubb6	1.43088e-06	0.510696	0.967	0.91	0.0343397
Ghitm	2.55476e-05	0.510543	0.934	0.769	0.613117
Sft2d1	0.000730982	0.510492	0.83	0.526	1
LOC499235	3.169e-05	0.509874	0.923	0.808	0.760527
Lrrc8e	0.0400276	0.509801	0.126	0.038	1
Pdlim4	0.00335367	0.509695	0.89	0.718	1
Noc4l	0.000616776	0.509678	0.423	0.167	1
Tmem160	0.00426531	0.509651	0.885	0.654	1
Atp5f1d	4.65361e-05	0.509648	0.967	0.846	1
Mknk1	0.0235585	0.50948	0.137	0.038	1
Prrc1	0.00138072	0.509206	0.703	0.397	1
Tsr2	1.78198e-05	0.508946	0.676	0.333	0.427657
Rrp8	0.00391804	0.508489	0.473	0.218	1
Cebpd	0.0243757	0.507133	0.698	0.474	1
P4ha3	0.0988214	0.507054	0.429	0.295	1
Kxd1	0.000477404	0.506917	0.687	0.385	1
Ptpre	0.0058352	0.506493	0.297	0.115	1
Mrpl54	8.00603e-05	0.506441	0.951	0.833	1
Shfl	0.0405483	0.506162	0.225	0.103	1
Iqcb1	0.0736961	0.506047	0.527	0.333	1
Atm	0.014724	0.505937	0.637	0.397	1
Hgh1	0.0104058	0.505852	0.368	0.179	1
Taf12	5.90403e-07	0.505723	0.791	0.385	0.0141691
Sh2d2a	0.0377422	0.505684	0.104	0.026	1
Capzb	1.70745e-05	0.504921	0.989	0.795	0.40977
Cdkn2b	0.00302349	0.504466	0.571	0.295	1
AC109942.1	0.0384499	0.503561	0.104	0.026	1
Gpx3	0.000103541	0.503515	0.984	0.859	1
RGD1307929	0.00665601	0.503093	0.418	0.205	1
AC141489.1	1.85086e-07	0.5024	0.984	0.91	0.00444188
Bckdha	0.0156499	0.502365	0.451	0.244	1
Slc35b1	0.000139247	0.501874	0.923	0.692	1
Cdk5	6.05864e-05	0.501796	0.505	0.179	1
Pdrg1	0.00117754	0.501554	0.879	0.615	1
Fads1	0.0688065	0.500747	0.462	0.308	1
Snf8	0.00158769	0.500393	0.857	0.641	1
Tyw1	0.000581902	0.500071	0.445	0.167	1
Fam168b	0.59407	-0.500194	0.478	0.41	1
Sf3b1	0.00022887	-0.500244	0.984	0.949	1
Wars2	0.0107669	-0.5003	0.363	0.167	1
Spen	0.284805	-0.500847	0.621	0.551	1
Mast2	0.238969	-0.501058	0.813	0.679	1
Senp2	0.459108	-0.501213	0.44	0.41	1
Tsc22d2	0.0184626	-0.501895	0.835	0.846	1
Ip6k2	0.988958	-0.501915	0.67	0.551	1
Osbp	0.413926	-0.502218	0.747	0.628	1
Epc2	0.310706	-0.502331	0.747	0.628	1
Atg3	0.0770988	-0.502686	0.89	0.744	1
Pikfyve	0.122733	-0.503794	0.698	0.615	1
Pdcl3	0.0695893	-0.503947	0.846	0.769	1
Tspyl2	0.739115	-0.503968	0.286	0.231	1
Trappc10	0.162934	-0.504113	0.786	0.679	1
Sft2d2	0.753684	-0.50413	0.247	0.205	1
AABR07051947.1	0.502778	-0.504876	0.473	0.321	1
Pabpn1	0.00936112	-0.504975	0.912	0.923	1
Selenon	0.312947	-0.505018	0.165	0.103	1
Dnajc13	0.0626692	-0.505019	0.747	0.731	1
Crtc2	0.965299	-0.505169	0.225	0.205	1
Dop1a	0.632564	-0.505214	0.39	0.359	1
Ttc32	0.489141	-0.50526	0.313	0.218	1
Bace2	0.677001	-0.505368	0.247	0.244	1
Wwc3	0.327702	-0.505666	0.544	0.5	1
Tagln	0.0645901	-0.505892	0.489	0.308	1
Evl	0.617693	-0.505965	0.379	0.295	1
Raver2	0.216973	-0.506143	0.434	0.282	1
Upf1	0.814944	-0.506307	0.385	0.295	1
Sumo4	0.00254322	-0.506335	0.923	0.885	1
Pkd1	0.746723	-0.507028	0.505	0.385	1
Hsf4	0.392811	-0.507043	0.121	0.077	1
Uprt	0.95043	-0.507228	0.313	0.269	1
Plekhf1	0.31595	-0.507241	0.423	0.295	1
Zfp395	0.550063	-0.50734	0.121	0.09	1
Retreg2	0.872555	-0.507462	0.418	0.333	1
Ctsb	0.0511851	-0.507799	0.984	0.974	1
Hcfc1	0.0761682	-0.508054	0.731	0.667	1
Nme7	0.221059	-0.508147	0.418	0.256	1
Pqbp1	0.968434	-0.508393	0.516	0.436	1
Cry1	0.892789	-0.508478	0.549	0.436	1
Ube2q2	0.226475	-0.508552	0.665	0.577	1
Fbxl20	0.100156	-0.508764	0.341	0.205	1
Ttc37	0.894521	-0.508968	0.593	0.487	1
Vps45	0.379307	-0.509404	0.401	0.282	1
Phgdh	0.769089	-0.509678	0.187	0.154	1
Crlf2	0.480559	-0.509726	0.5	0.436	1
Snrnp27	0.256221	-0.510017	0.846	0.705	1
Dstn	0.0104401	-0.510669	0.995	0.974	1
Lman2l	0.75528	-0.510806	0.352	0.321	1
Stag2	0.00625143	-0.510898	0.907	0.872	1
Pir	0.730413	-0.510936	0.28	0.269	1
Med8	0.188629	-0.511033	0.357	0.218	1
Stk26	0.865703	-0.511247	0.159	0.141	1
Lbh	0.512484	-0.511521	0.324	0.244	1
Depdc1b	0.335704	-0.511545	0.28	0.192	1
Tmem107	0.639996	-0.511815	0.538	0.423	1
AABR07036007.1	0.926659	-0.511827	0.544	0.423	1
Rc3h1	0.0591917	-0.51191	0.857	0.821	1
Morn1	0.522773	-0.512221	0.126	0.09	1
Myd88	0.691115	-0.512274	0.632	0.462	1
Fam102a	0.622365	-0.512334	0.626	0.526	1
Ankrd40	0.0978938	-0.512502	0.681	0.654	1
Chd6	0.336508	-0.512505	0.725	0.628	1
Taok1	0.0844981	-0.512793	0.764	0.679	1
Fbxo38	0.983801	-0.512841	0.527	0.397	1
Ube2a	0.0604494	-0.512861	0.874	0.795	1
U2af2	0.397552	-0.514181	0.401	0.372	1
Naprt	0.563326	-0.514469	0.121	0.09	1
Cpm	0.151339	-0.51459	0.165	0.231	1
Mavs	0.593854	-0.514947	0.418	0.308	1
Srcap	0.28053	-0.515426	0.72	0.615	1
Amz2	0.198539	-0.515823	0.462	0.295	1
Pomgnt2	0.557992	-0.515919	0.104	0.077	1
Nhp2	0.727033	-0.515919	0.176	0.141	1
Fancl	0.834992	-0.516005	0.346	0.282	1
Eml4	0.557189	-0.516041	0.429	0.397	1
Macrod1	0.927131	-0.516212	0.126	0.115	1
Pdgfra	0.227136	-0.516696	0.83	0.782	1
Vps13d	0.0269789	-0.516864	0.648	0.641	1
AABR07066379.1	0.0671379	-0.517082	0.39	0.231	1
Ago3	0.335175	-0.517245	0.473	0.321	1
Nqo1	0.453161	-0.517384	0.786	0.705	1
Zfand5	0.000308193	-0.517623	0.984	0.962	1
Chuk	0.0459849	-0.518182	0.742	0.692	1
Tjp1	0.0273414	-0.5183	0.808	0.795	1
RGD1359508	0.201249	-0.518309	0.253	0.154	1
Tasor2	0.959283	-0.518333	0.451	0.359	1
Psmd10	0.66185	-0.518618	0.253	0.192	1
Hmgb1	0.0820581	-0.518724	0.467	0.269	1
Rasl11b	0.696789	-0.51911	0.159	0.128	1
Asap1	0.169515	-0.519286	0.857	0.769	1
Gda	0.111158	-0.519643	0.747	0.692	1
Zc3h18	0.526269	-0.519765	0.687	0.564	1
Mtmr14	0.754962	-0.519845	0.401	0.321	1
Prrg4	0.0708656	-0.520608	0.154	0.064	1
Racgap1	0.287741	-0.520778	0.725	0.654	1
LOC102548682.1	0.412492	-0.520815	0.225	0.154	1
Dnajc27	0.467552	-0.521366	0.143	0.103	1
Fam160b2	0.427549	-0.521447	0.313	0.218	1
Cdh13	0.00100046	-0.521881	0.929	0.923	1
Taf7	0.585097	-0.521967	0.626	0.538	1
H2az1	0.609858	-0.522131	0.368	0.269	1
Eif3j	0.00154262	-0.522341	0.967	0.962	1
Eef2k	0.206647	-0.522471	0.687	0.59	1
Klhl20	0.606676	-0.522614	0.352	0.269	1
Ttc5	0.201902	-0.522847	0.308	0.192	1
Ttc28	0.43456	-0.523007	0.615	0.449	1
Rab11fip2	0.593086	-0.523045	0.313	0.231	1
Anp32e	0.047238	-0.523123	0.89	0.846	1
Cebpz	0.00162333	-0.52322	0.923	0.859	1
Arf1	0.504241	-0.523407	0.67	0.577	1
Cdc14b	0.318105	-0.523679	0.308	0.205	1
Eif2ak1	0.937728	-0.524011	0.654	0.474	1
Ghr	0.448414	-0.524042	0.808	0.667	1
Thy1	0.162933	-0.524068	0.94	0.833	1
Irak3	0.695988	-0.524099	0.758	0.603	1
Rps6kb1	0.0711791	-0.524143	0.725	0.679	1
Fyn	0.00982428	-0.524244	0.929	0.949	1
Arih1	0.00402533	-0.524287	0.962	0.885	1
Ccdc163	0.0119972	-0.524612	0.22	0.077	1
St6galnac4	0.467008	-0.52477	0.181	0.128	1
Plcg1	0.802598	-0.525675	0.368	0.282	1
Cbx6	0.535671	-0.525771	0.225	0.167	1
Prmt2	0.122334	-0.52592	0.654	0.603	1
Syap1	0.00188407	-0.526341	0.89	0.859	1
LOC108348144	0.00096716	-0.526382	0.956	0.923	1
Cnot6	0.0380013	-0.526413	0.802	0.718	1
Armcx5	0.467928	-0.526517	0.236	0.167	1
Supt20h	0.227728	-0.526555	0.725	0.654	1
Tcaf1	0.918596	-0.527254	0.143	0.141	1
Kif11	0.0379689	-0.527345	0.863	0.769	1
Afg3l2	0.280176	-0.527414	0.687	0.577	1
Myh9l1	0.908401	-0.527478	0.39	0.333	1
Slx4	0.709503	-0.527605	0.209	0.167	1
Znhit6	0.461648	-0.527786	0.511	0.359	1
Phyh	0.41918	-0.528051	0.659	0.603	1
Luc7l2	4.78914e-06	-0.528353	0.978	0.987	0.114934
Pitrm1	0.246422	-0.52854	0.703	0.628	1
Kif26b	0.190269	-0.528871	0.159	0.09	1
Osgep	0.0436705	-0.528911	0.555	0.308	1
Ctdspl	0.907606	-0.529042	0.61	0.5	1
Rab28	0.0841549	-0.529664	0.863	0.769	1
Dnajc5	0.966102	-0.530111	0.39	0.333	1
Pkn2	0.000796208	-0.530227	0.945	0.91	1
Tacc1	0.0033924	-0.530284	0.819	0.795	1
Tspo	0.00116052	-0.530369	0.973	0.962	1
Lin54	0.305204	-0.530807	0.72	0.654	1
Mnt	0.984287	-0.531025	0.39	0.333	1
Ino80	0.00570232	-0.53105	0.863	0.821	1
Polk	0.75188	-0.531379	0.516	0.423	1
Dtl	0.412932	-0.531608	0.632	0.551	1
Prkaca	0.411874	-0.531626	0.643	0.526	1
Sp3	0.110387	-0.531664	0.72	0.667	1
Diaph3	0.00216273	-0.531696	0.879	0.91	1
Niban1	0.421069	-0.532054	0.533	0.487	1
Psmg2	0.0446054	-0.532086	0.714	0.705	1
Rap1gds1	0.260301	-0.532174	0.742	0.603	1
Zbtb20	0.110069	-0.532854	0.868	0.821	1
Guf1	0.0485946	-0.532925	0.412	0.231	1
Ggh	0.713541	-0.533172	0.198	0.205	1
Wfdc2	0.7954	-0.533387	0.236	0.192	1
Ugcg	0.60759	-0.533494	0.797	0.628	1
C8g	0.847849	-0.533533	0.099	0.103	1
Eloa	0.0936645	-0.534178	0.775	0.667	1
Slf2	0.567514	-0.53418	0.742	0.654	1
Gtf3c1	0.156202	-0.534223	0.533	0.333	1
Dipk1a	0.0921021	-0.534274	0.462	0.474	1
Tom1	0.510141	-0.534443	0.5	0.449	1
Mtmr3	0.0682071	-0.534534	0.83	0.744	1
Dennd2a	0.156924	-0.534623	0.709	0.654	1
Foxn2	0.808024	-0.534631	0.533	0.436	1
Nr3c1	0.264258	-0.534637	0.863	0.718	1
Suco	0.00756277	-0.534762	0.835	0.769	1
Khdc4	0.0485429	-0.535019	0.764	0.718	1
Rundc1	0.344079	-0.535041	0.176	0.115	1
Tmem106c	0.919895	-0.535335	0.115	0.115	1
Cd9	1.99202e-07	-0.535399	0.995	1	0.00478065
Itgav	0.220713	-0.535413	0.797	0.718	1
Washc4	0.984839	-0.535592	0.824	0.667	1
Pip4k2c	0.351631	-0.535632	0.291	0.192	1
Sirt5	0.35163	-0.535765	0.5	0.359	1
Nisch	0.499225	-0.535811	0.429	0.41	1
Ski	0.655149	-0.535909	0.291	0.282	1
Rad21	0.0494149	-0.53602	0.934	0.859	1
Mafk	0.667345	-0.536346	0.648	0.513	1
Ccnh	0.104018	-0.536554	0.824	0.731	1
Sltm	0.00158375	-0.536641	0.907	0.897	1
Drg2	0.288043	-0.536796	0.132	0.077	1
Lima1	0.736586	-0.536871	0.714	0.564	1
Cyb5d2	0.0318286	-0.53735	0.132	0.038	1
Nedd9	0.388465	-0.537811	0.687	0.59	1
Virma	0.921926	-0.537855	0.72	0.564	1
Cabyr	0.554467	-0.53787	0.121	0.09	1
Nsa2	1.85869e-06	-0.537972	0.967	0.987	0.0446068
Jmy	0.820238	-0.53853	0.44	0.385	1
Cep57l1	0.997641	-0.538951	0.473	0.397	1
Tmeff1	0.32889	-0.539624	0.126	0.077	1
Ppp1r2	0.00441627	-0.539762	0.945	0.872	1
Ttf1	0.172101	-0.539802	0.401	0.256	1
Azin1	0.0216044	-0.539936	0.907	0.91	1
Satb2	0.249534	-0.540213	0.28	0.179	1
Pds5b	0.258077	-0.540345	0.769	0.705	1
Rbm43	0.908338	-0.540784	0.225	0.192	1
Rita1	0.278638	-0.541034	0.187	0.115	1
Zhx1	0.86386	-0.541221	0.297	0.244	1
Vps8	0.795268	-0.541546	0.429	0.346	1
Cul2	0.139028	-0.541857	0.709	0.654	1
Stk38l	0.468545	-0.54209	0.374	0.256	1
Zfand2a	0.0306142	-0.543117	0.857	0.846	1
Sbno1	0.0181241	-0.543342	0.863	0.795	1
Frk	0.590346	-0.54347	0.648	0.538	1
Esf1	0.030411	-0.543474	0.868	0.872	1
Sfpq	0.0150671	-0.543585	0.94	0.923	1
Mocs1	0.960699	-0.543697	0.302	0.269	1
Sclt1	0.623972	-0.543785	0.676	0.59	1
Scai	0.987898	-0.544183	0.335	0.295	1
Rictor	0.599556	-0.544633	0.418	0.308	1
Ppt1	0.631189	-0.545147	0.489	0.423	1
Laptm4b	0.0971746	-0.545323	0.731	0.679	1
Naa50	0.000103553	-0.545451	0.923	0.897	1
Strn3	3.66496e-05	-0.54548	0.962	0.949	0.879554
Ippk	0.792072	-0.545486	0.258	0.244	1
Nlgn2	0.31284	-0.545566	0.126	0.077	1
Zmpste24	0.611689	-0.546156	0.626	0.474	1
Pnkp	0.254008	-0.54641	0.39	0.244	1
Lyplal1	0.854444	-0.546564	0.159	0.141	1
Notch1	0.947775	-0.546726	0.385	0.333	1
Heatr6	0.807136	-0.546836	0.308	0.244	1
Chkb	0.180956	-0.547013	0.126	0.064	1
Pim3	0.634177	-0.54717	0.401	0.385	1
Zc3h13	0.00568747	-0.547408	0.901	0.859	1
Rrm2b	0.146085	-0.547808	0.187	0.103	1
Pstk	0.379766	-0.548006	0.225	0.154	1
Snta1	0.794018	-0.548466	0.654	0.487	1
Abca1	0.0264912	-0.548504	0.637	0.641	1
Map1lc3a	0.00299212	-0.548515	0.978	0.962	1
Aqr	0.592303	-0.548625	0.72	0.577	1
Dus2	0.212992	-0.548938	0.192	0.115	1
Cblb	0.782891	-0.549591	0.522	0.41	1
Mfhas1	0.200368	-0.549618	0.319	0.205	1
AABR07026291.1	0.0130628	-0.549879	0.923	0.846	1
Plekho2	0.389399	-0.550476	0.264	0.192	1
Nudc	0.486709	-0.550541	0.56	0.474	1
LOC498154	0.795612	-0.550628	0.203	0.167	1
Mfge8	0.000366886	-0.55086	0.901	0.872	1
Kdm7a	0.452991	-0.551239	0.363	0.346	1
Entpd4	0.290613	-0.551285	0.176	0.115	1
Slc5a6	0.186017	-0.551302	0.253	0.154	1
Supt6h	0.0644717	-0.551318	0.896	0.846	1
Myo9a	0.00600117	-0.551713	0.83	0.782	1
Hcfc2	0.764079	-0.551745	0.533	0.423	1
Palb2	0.14714	-0.552057	0.286	0.167	1
Ndufaf1	0.502086	-0.552174	0.22	0.167	1
Dennd1a	0.215438	-0.552376	0.802	0.718	1
Dnal1	0.884658	-0.55246	0.126	0.115	1
Hnrnpk	3.15628e-05	-0.553075	0.945	0.974	0.757476
Sdad1	0.383153	-0.553307	0.505	0.449	1
Hsd17b7	0.697122	-0.553376	0.231	0.179	1
Lig4	0.56599	-0.553464	0.132	0.154	1
Zfp36	0.913754	-0.553576	0.495	0.41	1
Ttc7a	0.0751645	-0.553662	0.742	0.718	1
Vps33b	0.549932	-0.553965	0.209	0.154	1
Zranb2	0.00376972	-0.553993	0.852	0.821	1
Cfap36	0.00400262	-0.553997	0.797	0.782	1
Ppip5k1	0.00181076	-0.554159	0.912	0.859	1
Aig1	0.00669547	-0.554365	0.907	0.885	1
Slk	0.0528051	-0.554458	0.89	0.782	1
Kansl1	0.00275558	-0.554605	0.879	0.833	1
Zkscan3	0.203046	-0.554975	0.599	0.551	1
Spag9	5.36003e-05	-0.55514	0.973	0.974	1
Vps26a	0.0220625	-0.555174	0.736	0.692	1
Tmem167b	0.685841	-0.555488	0.126	0.103	1
Wdr70	0.0301555	-0.555605	0.791	0.744	1
Ccn3	0.220523	-0.555705	0.736	0.692	1
Pde4b	0.836362	-0.555721	0.511	0.449	1
Kif20b	0.38441	-0.555997	0.626	0.564	1
Gtf2h1	0.0307514	-0.556033	0.813	0.744	1
Ubr5	0.00579822	-0.556226	0.89	0.833	1
Sh2b3	0.426033	-0.556271	0.308	0.218	1
Ptgr1	0.327316	-0.556313	0.379	0.269	1
Orc3	0.995935	-0.556624	0.418	0.346	1
Rgl2	0.456538	-0.556925	0.242	0.167	1
Arrb1	0.513642	-0.557057	0.159	0.115	1
Psme2	0.0245882	-0.557061	0.841	0.808	1
Nfic	0.892512	-0.557128	0.297	0.244	1
Mphosph8	0.669035	-0.557527	0.346	0.308	1
Rpusd4	0.1346	-0.557914	0.335	0.192	1
Ercc3	0.554247	-0.558038	0.368	0.269	1
Slc35e2b	0.717308	-0.558146	0.231	0.231	1
Rtf1	0.000137244	-0.558191	0.929	0.949	1
AABR07028805.1	0.364588	-0.558241	0.154	0.103	1
AABR07008608.1	0.500514	-0.558939	0.159	0.115	1
Med25	0.945789	-0.558961	0.346	0.282	1
Cep55	0.838927	-0.55901	0.692	0.551	1
Sqor	0.769074	-0.559337	0.121	0.103	1
AABR07028887.1	0.806814	-0.559359	0.412	0.321	1
Abraxas1	0.364063	-0.559759	0.407	0.282	1
Abhd8	0.462486	-0.559982	0.324	0.231	1
Mier1	1.94055e-05	-0.560077	0.956	0.962	0.465714
Trim33	0.293701	-0.560119	0.791	0.692	1
Rufy3	0.316098	-0.560119	0.549	0.487	1
Senp6	0.00303969	-0.560348	0.94	0.897	1
Smchd1	0.0152855	-0.561389	0.885	0.808	1
Mrs2	0.578743	-0.561459	0.203	0.154	1
Tmem38b	0.802788	-0.561513	0.308	0.256	1
Ep400	0.0168997	-0.561529	0.863	0.808	1
Ndufaf4	0.419069	-0.56174	0.511	0.474	1
Lrrc28	0.120334	-0.562091	0.236	0.128	1
RGD1359290	0.207861	-0.562319	0.214	0.128	1
Plekha3	0.0345775	-0.562591	0.808	0.756	1
Rbbp8	0.000833394	-0.562673	0.896	0.833	1
Zkscan1	0.900078	-0.562754	0.242	0.205	1
Lgals8	0.0358239	-0.562763	0.687	0.628	1
Spty2d1	0.351519	-0.562909	0.725	0.59	1
Arhgap26	0.616698	-0.563166	0.148	0.115	1
AABR07058884.2	0.28002	-0.563349	0.555	0.5	1
Trio	0.594144	-0.563493	0.868	0.782	1
Irf2bp2	0.501891	-0.563766	0.126	0.09	1
Usp28	0.238324	-0.5638	0.582	0.538	1
Lrig2	0.322226	-0.563963	0.412	0.282	1
Cirbp	0.227201	-0.564001	0.495	0.474	1
Tbc1d8	0.862416	-0.564033	0.143	0.141	1
AABR07044383.1	0.139943	-0.564097	0.115	0.051	1
Tnks	0.0345603	-0.564143	0.775	0.718	1
Vps4b	0.0170374	-0.564364	0.874	0.833	1
Prrc2a	0.00873755	-0.564397	0.846	0.769	1
Thrap3	5.32909e-05	-0.564787	0.901	0.936	1
Htt	0.30742	-0.564814	0.72	0.615	1
Slc25a27	0.300113	-0.564832	0.11	0.064	1
Nol6	0.763481	-0.565072	0.302	0.231	1
Ambra1	0.159363	-0.565493	0.736	0.654	1
Snx2	0.00850796	-0.565754	0.934	0.846	1
Atxn2	0.0120808	-0.566771	0.764	0.782	1
Atxn7	0.34864	-0.567185	0.527	0.474	1
Ifrd1	0.000142109	-0.567295	0.984	0.974	1
Numb	0.976728	-0.5673	0.44	0.359	1
Pigq	0.515312	-0.567563	0.231	0.244	1
Flot1	0.992579	-0.567796	0.396	0.333	1
Txndc15	0.0261457	-0.568159	0.758	0.756	1
RGD1565685	0.106192	-0.568415	0.22	0.115	1
Plekhm2	0.196253	-0.568507	0.654	0.628	1
Nipa2	0.0503062	-0.568583	0.714	0.705	1
Hps5	0.483994	-0.568917	0.429	0.308	1
AABR07047789.1	0.165934	-0.569009	0.61	0.538	1
Tmed5	0.0193008	-0.569193	0.731	0.679	1
AABR07068127.1	0.818254	-0.569278	0.445	0.359	1
Fundc2	0.857284	-0.569534	0.516	0.385	1
Dipk2a	0.943359	-0.569828	0.313	0.269	1
Ate1	0.0200234	-0.570037	0.841	0.821	1
Zfp367	0.910571	-0.570178	0.582	0.474	1
Wdr20	0.1817	-0.570365	0.577	0.538	1
Zfp131	0.245517	-0.570455	0.791	0.615	1
Smg1	0.0374622	-0.570724	0.874	0.821	1
Cdon	0.808141	-0.570842	0.401	0.359	1
Pin4	0.0758749	-0.570982	0.786	0.679	1
Kat6b	0.823124	-0.571062	0.599	0.487	1
Mbnl1	0.335075	-0.571188	0.681	0.628	1
Ankib1	0.487201	-0.571294	0.692	0.59	1
Kpna2	0.295139	-0.571305	0.473	0.487	1
Kctd20	0.639312	-0.571923	0.165	0.128	1
Arhgef9	0.370967	-0.572324	0.121	0.077	1
Mcoln1	0.888922	-0.572394	0.297	0.244	1
Tiam2	0.64617	-0.572618	0.665	0.577	1
Slc9a6	0.843102	-0.572741	0.181	0.154	1
Ppm1f	0.702371	-0.573374	0.126	0.103	1
Spata2L	0.915491	-0.573858	0.209	0.192	1
Trex1	0.959623	-0.574275	0.231	0.205	1
Kif13b	0.0831533	-0.574518	0.659	0.603	1
Kat6a	0.00206013	-0.574591	0.802	0.833	1
Dnajc24	0.794661	-0.57494	0.533	0.436	1
Ahrr	0.238571	-0.575409	0.06	0.103	1
Plcb3	0.218003	-0.575519	0.159	0.09	1
Itga2	0.223713	-0.575652	0.137	0.077	1
Chd2	0.0133717	-0.576139	0.879	0.897	1
Cop1	0.00701444	-0.576304	0.841	0.833	1
Trappc9	0.460774	-0.576372	0.396	0.282	1
Tti2	0.509967	-0.576416	0.143	0.103	1
Zfp821	0.408298	-0.576688	0.363	0.256	1
Arntl	0.35681	-0.576828	0.72	0.526	1
Ramp2	0.980339	-0.577046	0.747	0.577	1
Smc4	0.000453017	-0.577279	0.929	0.949	1
Ints13	0.416283	-0.577332	0.621	0.551	1
Tgfb1i1	0.23554	-0.577536	0.571	0.551	1
Cdo1	0.869339	-0.577594	0.258	0.231	1
Wapl	0.00159883	-0.577711	0.94	0.923	1
Nmt2	0.520683	-0.577787	0.61	0.513	1
Fbxo11	0.214216	-0.577816	0.769	0.692	1
Ccdc22	0.985265	-0.578342	0.516	0.385	1
Zdhhc1	0.952112	-0.578463	0.33	0.282	1
Cdk2ap2	0.0865058	-0.578807	0.775	0.731	1
Rmdn1	0.291859	-0.578831	0.396	0.256	1
Bcl2	0.625437	-0.578832	0.159	0.128	1
Zwilch	0.122885	-0.578838	0.632	0.603	1
Fstl3	0.465445	-0.579067	0.126	0.09	1
Atp7a	0.126755	-0.579109	0.604	0.615	1
Ubr1	0.801216	-0.579236	0.478	0.397	1
LOC100910990	0.608568	-0.579322	0.286	0.269	1
St13	0.000405269	-0.579839	0.918	0.897	1
Yipf1	0.404731	-0.580112	0.577	0.385	1
Midn	0.714541	-0.580529	0.176	0.141	1
Purb	0.259028	-0.580565	0.813	0.679	1
H2az2	0.000168446	-0.58058	0.989	0.974	1
Nxf1	0.0575429	-0.58072	0.753	0.667	1
Pnpt1	0.821167	-0.58117	0.412	0.321	1
Xpc	0.689983	-0.581477	0.533	0.449	1
Lmo4	0.028952	-0.581991	0.83	0.821	1
Bri3	0.00280351	-0.582166	0.956	0.936	1
Slc36a4	0.681414	-0.582581	0.181	0.141	1
Bmp2k	0.16099	-0.582635	0.747	0.628	1
Slc49a4	0.0511374	-0.582945	0.61	0.59	1
E2f5	0.121639	-0.583056	0.495	0.474	1
Acap2	0.00230453	-0.583154	0.956	0.936	1
LOC100294508	0.0643765	-0.583811	0.456	0.269	1
Atp6v1a	0.251802	-0.583841	0.643	0.577	1
Aff1	0.269821	-0.584548	0.5	0.513	1
Uxs1	0.00252113	-0.584645	0.912	0.846	1
Them4	0.279874	-0.585088	0.187	0.115	1
Smg7	0.020583	-0.585194	0.709	0.705	1
Itsn2	0.607679	-0.5852	0.665	0.551	1
Cyp2j10	0.683249	-0.585368	0.115	0.09	1
Slc35d2	0.692382	-0.585471	0.192	0.154	1
Pkn1	0.33406	-0.585991	0.324	0.333	1
Ddx5	1.44932e-05	-0.586701	0.984	1	0.347823
Phf20	0.031264	-0.586858	0.742	0.705	1
Vps13a	0.781217	-0.587441	0.555	0.436	1
Ube3a	0.000841542	-0.587739	0.879	0.872	1
Parp14	0.970849	-0.588111	0.604	0.5	1
AABR07032622.1	0.507994	-0.588338	0.159	0.115	1
Nek2	0.846147	-0.588473	0.148	0.128	1
Brd7	0.000172157	-0.588505	0.907	0.962	1
Dnajb3	0.971986	-0.588587	0.11	0.103	1
Hdac10	0.947734	-0.588618	0.121	0.115	1
Atp6v1b2	0.186151	-0.588662	0.83	0.718	1
Creb1	0.956344	-0.588849	0.527	0.449	1
LOC100361913	0.552263	-0.588956	0.121	0.09	1
LOC108352650	1.39804e-18	-0.589589	1	1	3.35516e-14
Mkln1	0.0263187	-0.590177	0.808	0.808	1
Cyp2t1	0.991528	-0.590477	0.137	0.128	1
Mllt10	0.866031	-0.590478	0.67	0.564	1
Slc48a1	0.203912	-0.591176	0.61	0.577	1
G2e3	0.380302	-0.591433	0.505	0.513	1
Slc12a8	0.657854	-0.592002	0.115	0.128	1
Ecpas	0.0238967	-0.592456	0.912	0.872	1
Mpc2	0.0156188	-0.59248	0.918	0.821	1
Ddhd1	0.693736	-0.592534	0.462	0.385	1
Ten1	0.63529	-0.592552	0.599	0.487	1
Kif16b	0.700566	-0.593398	0.385	0.346	1
Pcsk6	0.0781026	-0.593561	0.462	0.538	1
Ppard	0.546673	-0.593826	0.456	0.41	1
AABR07006333.1	0.493373	-0.593879	0.451	0.397	1
Dync2h1	0.983228	-0.594378	0.451	0.359	1
Ust	0.451287	-0.594586	0.473	0.333	1
Lcorl	0.271001	-0.595017	0.643	0.551	1
Lekr1	0.369829	-0.595065	0.247	0.179	1
AABR07070046.1	0.595528	-0.595377	0.39	0.308	1
Usp38	0.568512	-0.59554	0.473	0.423	1
Zdhhc8	0.636218	-0.596164	0.247	0.192	1
Troap	0.0467853	-0.596229	0.352	0.179	1
Tmx4	0.138062	-0.597218	0.654	0.615	1
Tmem268	0.951433	-0.597359	0.225	0.205	1
Tent5a	0.245381	-0.597399	0.753	0.628	1
Cdkn2aipnl	0.6814	-0.597627	0.324	0.295	1
Kansl1l	0.0903613	-0.597896	0.593	0.603	1
Mpdz	0.161844	-0.598914	0.566	0.526	1
Ubtd2	0.159713	-0.598967	0.698	0.628	1
Stim1	0.570693	-0.599092	0.549	0.462	1
Gpkow	0.601594	-0.599192	0.407	0.359	1
RGD1307100	0.0270154	-0.599218	0.868	0.795	1
Chd9	0.699926	-0.599362	0.505	0.474	1
Map3k10	0.843828	-0.599419	0.143	0.141	1
Brpf1	0.503462	-0.599567	0.495	0.423	1
Wdr43	0.0259671	-0.599958	0.863	0.769	1
Spag5.1	0.677076	-0.600372	0.462	0.346	1
Foxo3	0.725394	-0.600432	0.5	0.397	1
Gpatch2l	0.832254	-0.600695	0.148	0.128	1
Lmbrd2	0.401675	-0.600891	0.56	0.487	1
Ift74	0.106006	-0.601662	0.703	0.654	1
Fap	0.00675054	-0.602477	0.775	0.718	1
Snx1	0.622245	-0.602517	0.67	0.551	1
Kcnh3	0.283813	-0.602602	0.247	0.167	1
Mcu	0.114391	-0.602688	0.72	0.718	1
Fgfr1op	0.46275	-0.602906	0.56	0.513	1
Lemd3	0.62052	-0.603131	0.33	0.308	1
Fndc3a	0.777421	-0.603594	0.725	0.577	1
Csnk1e	0.79413	-0.603889	0.582	0.423	1
Pcmtd1	0.0489181	-0.604088	0.753	0.692	1
Srsf4	0.0308231	-0.604584	0.874	0.808	1
Ncor1	6.44374e-06	-0.604937	0.929	0.885	0.154643
Nufip2	0.0268529	-0.605031	0.703	0.667	1
Rybp	0.116935	-0.605035	0.775	0.679	1
Cask	0.482159	-0.605201	0.676	0.564	1
LOC100912564.2	0.896963	-0.60528	0.698	0.564	1
Ptges3l1	0.039451	-0.605377	0.643	0.628	1
Snx16	0.910013	-0.605683	0.412	0.321	1
Ktn1	0.00185671	-0.606343	0.912	0.872	1
Lysmd1	0.445489	-0.606377	0.148	0.103	1
Nbl1	0.000211145	-0.606901	0.945	0.885	1
Trip6	0.498368	-0.60691	0.495	0.346	1
Gpsm2	0.67925	-0.60726	0.418	0.385	1
Gapvd1	0.134894	-0.607781	0.681	0.615	1
Arhgef10l	0.576647	-0.607877	0.187	0.141	1
Ankrd33b	0.814149	-0.608281	0.104	0.09	1
Ubr3	0.0142786	-0.608515	0.78	0.756	1
Birc2	0.278851	-0.608858	0.714	0.59	1
Sp4	0.854727	-0.60903	0.291	0.269	1
Filip1	0.928226	-0.6092	0.104	0.103	1
Ptpdc1	0.864745	-0.609229	0.148	0.128	1
Zfp637	0.422721	-0.609247	0.429	0.385	1
Rnf31	0.353517	-0.609458	0.231	0.154	1
Pbx3	0.0638069	-0.609591	0.802	0.731	1
Msantd2	0.839416	-0.609805	0.533	0.436	1
Hps3	0.628721	-0.609845	0.236	0.179	1
Mbnl2	1.32407e-05	-0.609908	0.973	0.974	0.317764
AABR07006627.1	0.684346	-0.61034	0.286	0.218	1
Mios	0.73982	-0.61093	0.511	0.385	1
Sh2b1	0.284904	-0.611097	0.302	0.192	1
Smarcd3	0.788981	-0.611231	0.121	0.103	1
Secisbp2l	0.00649065	-0.611427	0.852	0.821	1
Rin3	0.7424	-0.611778	0.137	0.115	1
Slc22a15	0.646807	-0.611826	0.115	0.09	1
Stat3	0.0760771	-0.612247	0.918	0.744	1
Klhl42	0.421077	-0.612434	0.269	0.192	1
RGD1308706	0.0400057	-0.612608	0.841	0.782	1
Dtx3	0.560224	-0.612802	0.39	0.282	1
AABR07002768.1	0.844775	-0.612934	0.203	0.192	1
Tln2	0.0616161	-0.612961	0.78	0.718	1
Acbd6	0.171828	-0.612966	0.786	0.654	1
Trip11	0.000868652	-0.613286	0.819	0.808	1
Trib1	0.621875	-0.613374	0.368	0.269	1
Esco2	0.130724	-0.613526	0.44	0.269	1
Btbd7	0.00614663	-0.613572	0.714	0.731	1
Cpsf7	0.462737	-0.613696	0.692	0.564	1
Cep76	0.397198	-0.613721	0.571	0.5	1
Crot	0.474004	-0.614117	0.467	0.423	1
Csrnp1	0.772665	-0.61423	0.615	0.5	1
Adgrl2	0.963556	-0.614315	0.214	0.192	1
Atl1	0.698005	-0.614405	0.176	0.141	1
Otud6b	0.613226	-0.615026	0.5	0.423	1
Pcgf6	0.537332	-0.61538	0.588	0.5	1
Mrpl1	0.816421	-0.615458	0.11	0.115	1
Zfp384	0.765271	-0.615549	0.473	0.359	1
Met	0.957499	-0.615862	0.335	0.282	1
Zcchc9	0.614442	-0.616227	0.67	0.551	1
Cbll1	0.00573786	-0.616238	0.813	0.795	1
Farp1	0.98307	-0.616328	0.681	0.526	1
Atrx.1	0.0376715	-0.617016	0.929	0.872	1
Med14	0.179487	-0.617486	0.566	0.526	1
Snip1	0.623042	-0.618136	0.148	0.115	1
RT1-M3-1	0.820476	-0.618202	0.33	0.269	1
Slc9b1	0.931047	-0.619226	0.159	0.154	1
Hectd4	0.813185	-0.619292	0.412	0.321	1
Zscan21	0.777018	-0.619446	0.291	0.231	1
Dstyk	0.555992	-0.619483	0.363	0.346	1
Mfn2	0.434415	-0.619555	0.341	0.244	1
Plekhb1	0.147098	-0.619619	0.225	0.128	1
Uimc1	0.00523694	-0.619736	0.813	0.744	1
Cenpc	0.396914	-0.620278	0.758	0.692	1
Tmem245	0.48231	-0.620859	0.242	0.179	1
Kmt2a	0.0627463	-0.620879	0.703	0.615	1
Slbp	0.00526895	-0.621155	0.912	0.859	1
AABR07021704.1	0.307529	-0.621388	0.181	0.218	1
Rhbdf1	0.408295	-0.621429	0.181	0.205	1
Fcgr2b	0.645133	-0.621561	0.088	0.103	1
Insig1	0.00650822	-0.621958	0.83	0.795	1
Tmem100	0.293974	-0.622119	0.489	0.321	1
Mapk8ip3	0.826279	-0.622958	0.516	0.423	1
U2surp	2.51798e-05	-0.623131	0.907	0.949	0.60429
Edrf1	0.295816	-0.623174	0.462	0.436	1
Ccdc141	0.445653	-0.623719	0.363	0.359	1
Upf2	0.0809169	-0.624081	0.747	0.667	1
Txnrd1	0.00158375	-0.624377	0.907	0.897	1
Psd3	0.0935357	-0.624458	0.731	0.692	1
Impa1	0.391398	-0.624825	0.544	0.372	1
Slc10a3	0.358084	-0.624897	0.357	0.231	1
Fcho2	0.057293	-0.624978	0.709	0.679	1
Lsm14b	0.581246	-0.625684	0.121	0.09	1
Dnajb12	0.156834	-0.62609	0.665	0.59	1
Ppm1l	0.61592	-0.626293	0.396	0.295	1
Lpl	0.164355	-0.626396	0.725	0.487	1
Lrig3	0.82415	-0.62657	0.527	0.436	1
Apbb3	0.574347	-0.626695	0.137	0.103	1
Strbp	0.579366	-0.626786	0.253	0.256	1
Acer3	0.300234	-0.626795	0.742	0.59	1
Hivep2	0.0528015	-0.626801	0.824	0.756	1
Luc7l3	0.0807869	-0.626889	0.868	0.795	1
Rragc	0.00364554	-0.627161	0.753	0.782	1
Klf5	0.650619	-0.627456	0.291	0.231	1
Bard1	0.903302	-0.627899	0.648	0.526	1
Smpdl3a	0.654627	-0.627933	0.604	0.538	1
Pde10a	0.253065	-0.628016	0.423	0.41	1
Tipin	0.480383	-0.628021	0.489	0.333	1
Pigf	0.181646	-0.628259	0.22	0.128	1
Zfp326	0.00745119	-0.628465	0.802	0.744	1
Cdkn1c	0.26953	-0.628498	0.236	0.282	1
Zfp106	0.0143005	-0.628753	0.863	0.795	1
Phip	0.0154723	-0.628885	0.868	0.769	1
RGD1302996	0.273576	-0.629417	0.132	0.077	1
Prkx	0.456819	-0.629959	0.335	0.321	1
Klf4	0.000326618	-0.630223	0.956	0.936	1
Ccdc86	0.540778	-0.631046	0.418	0.385	1
Ctsc	0.353351	-0.631075	0.121	0.077	1
AABR07031445.1	0.823021	-0.631602	0.148	0.128	1
Uevld	0.100062	-0.631693	0.297	0.167	1
Pink1	0.710601	-0.631878	0.264	0.244	1
AABR07043421.1	0.834568	-0.631879	0.181	0.154	1
Dck	0.562792	-0.632025	0.269	0.205	1
Grwd1	0.432606	-0.632132	0.297	0.205	1
Fem1b	0.746058	-0.632747	0.61	0.5	1
Baz2b	0.089343	-0.63283	0.742	0.667	1
Zbtb43	0.682091	-0.633014	0.214	0.167	1
Sat1	0.110768	-0.633355	0.951	0.885	1
Ppp3ca	0.00303166	-0.633849	0.94	0.91	1
Esyt1	0.799764	-0.63405	0.28	0.231	1
Fam199x	0.160586	-0.634303	0.11	0.051	1
Adam15	0.689232	-0.634339	0.247	0.244	1
Idh3b	0.28008	-0.634395	0.516	0.449	1
Daam1	0.0857924	-0.634636	0.78	0.692	1
App	3.12865e-07	-0.635228	0.978	0.974	0.00750845
Klhl32	0.640095	-0.635321	0.148	0.115	1
Ppm1d	0.0905466	-0.635623	0.626	0.641	1
Chst15	0.370163	-0.635734	0.126	0.167	1
Aen	0.534069	-0.635737	0.747	0.603	1
Lamp1	2.29813e-08	-0.63584	0.984	0.987	0.000551529
Ninj1	0.00948636	-0.636365	0.907	0.859	1
Dnajc17	0.88787	-0.636471	0.412	0.346	1
MGC116121	0.626089	-0.636587	0.319	0.244	1
Cd74	0.020522	-0.637132	0.434	0.231	1
Slc10a7	0.00653938	-0.637773	0.676	0.397	1
Larp7	0.250859	-0.637823	0.808	0.705	1
Plpp7	0.0531842	-0.637928	0.269	0.141	1
Dnm2	0.129756	-0.638221	0.747	0.654	1
Slc35d1	0.349246	-0.638326	0.253	0.167	1
Pcf11	0.769676	-0.638555	0.588	0.487	1
Ogfod3	0.104573	-0.638604	0.462	0.462	1
Hmg1l1	0.00497289	-0.638675	0.791	0.756	1
Rnf167	0.404228	-0.638918	0.555	0.487	1
Gmpr2	0.0455346	-0.63897	0.357	0.179	1
Ing3	0.279947	-0.639807	0.643	0.538	1
Ccdc174	0.236935	-0.639881	0.698	0.628	1
Esyt2	0.00846865	-0.640267	0.742	0.782	1
[truncated: 1,743 more rows]
